# Supplementary material for: PlasForest: a homology-based random forest classifier for plasmid detection in genomic datasets
Source: BMC Bioinformatics. 2021 Jun 26;22:349. doi: 10.1186/s12859-021-04270-w (PMC8236179; doi:10.1186/s12859-021-04270-w)
Supplement: Supplementary file 2 — Additional file 2. List S1: Identifiers of contigs used to create the CONTIG dataset. [file 12859_2021_4270_MOESM2_ESM.txt]

GCF_000709165.2
GCF_001037815.2
GCF_010994105.2
GCF_011290775.2
GCF_012935325.2
GCF_012935345.2
GCF_014349395.1
GCF_014353115.1
GCF_014353135.1
GCF_014353195.1
GCF_014353215.1
GCF_014353225.1
GCF_014353275.1
GCF_014353295.1
GCF_014353305.1
GCF_014353315.1
GCF_014353325.1
GCF_014353375.1
GCF_014353395.1
GCF_014353415.1
GCF_014353425.1
GCF_014353435.1
GCF_014353445.1
GCF_014353495.1
GCF_014353525.1
GCF_014353575.1
GCF_014353645.1
GCF_014353665.1
GCF_014353695.1
GCF_014353705.1
GCF_014353715.1
GCF_014353745.1
GCF_014353755.1
GCF_014353835.1
GCF_014353845.1
GCF_014353865.1
GCF_014353905.1
GCF_014353935.1
GCF_014353955.1
GCF_014353995.1
GCF_014354005.1
GCF_014354045.1
GCF_014354075.1
GCF_014354135.1
GCF_014354145.1
GCF_014354155.1
GCF_014354165.1
GCF_014354205.1
GCF_014354235.1
GCF_014354245.1
GCF_014354255.1
GCF_014354275.1
GCF_014356755.1
GCF_014357455.1
GCF_014357465.1
GCF_014357575.1
GCF_014358015.1
GCF_014358055.1
GCF_014358075.1
GCF_014385065.1
GCF_014385275.1
GCF_014385295.1
GCF_014385325.1
GCF_014385355.1
GCF_014385375.1
GCF_014385405.1
GCF_014385435.1
GCF_014396945.1
GCF_014397005.1
GCF_014397025.1
GCF_014397035.1
GCF_014397045.1
GCF_014397075.1
GCF_014397225.1
GCF_014397235.1
GCF_014397245.1
GCF_014397305.1
GCF_014397325.1
GCF_014397345.1
GCF_014397355.1
GCF_014397375.1
GCF_014397405.1
GCF_014397425.1
GCF_014397465.1
GCF_014397475.1
GCF_014397505.1
GCF_014397515.1
GCF_014397535.1
GCF_014397555.1
GCF_014397615.1
GCF_014397645.1
GCF_014397655.1
GCF_014397665.1
GCF_014397785.1
GCF_014433645.1
GCF_014436645.1
GCF_014436655.1
GCF_014436665.1
GCF_014436675.1
GCF_014450895.1
GCF_014450905.1
GCF_014450915.1
GCF_014450935.1
GCF_014450995.1
GCF_014451115.1
GCF_014451125.1
GCF_014451135.1
GCF_014451175.1
GCF_014451185.1
GCF_014451215.1
GCF_014451235.1
GCF_014451245.1
GCF_014451255.1
GCF_014451275.1
GCF_014451315.1
GCF_014466795.1
GCF_014466805.1
GCF_014472375.1
GCF_014472385.1
GCF_014472395.1
GCF_014472405.1
GCF_014472415.1
GCF_014472615.1
GCF_014486675.1
GCF_014486685.1
GCF_014486695.1
GCF_014489005.1
GCF_014489035.1
GCF_014489045.1
GCF_014489075.1
GCF_014489095.1
GCF_014489135.1
GCF_014489145.1
GCF_014489275.1
GCF_014489315.1
GCF_014489665.1
GCF_014489675.1
GCF_014489705.1
GCF_014489715.1
GCF_014489725.1
GCF_014489765.1
GCF_014489775.1
GCF_014489805.1
GCF_014489825.1
GCF_014489845.1
GCF_014489875.1
GCF_014489885.1
GCF_014490075.1
GCF_014490085.1
GCF_014490115.1
GCF_014490125.1
GCF_014490175.1
GCF_014490185.1
GCF_014490195.1
GCF_014490235.1
GCF_014490255.1
GCF_014490265.1
GCF_014490285.1
GCF_014490315.1
GCF_014490355.1
GCF_014490385.1
GCF_014490435.1
GCF_014490475.1
GCF_014490725.1
GCF_014490745.1
GCF_014490865.1
GCF_014490875.1
GCF_014490885.1
GCF_014490895.1
GCF_014490905.1
GCF_014490965.1
GCF_014490975.1
GCF_014491005.1
GCF_014491015.1
GCF_014491025.1
GCF_014491035.1
GCF_014491085.1
GCF_014491095.1
GCF_014491125.1
GCF_014491135.1
GCF_014491145.1
GCF_014491155.1
GCF_014491205.1
GCF_014491215.1
GCF_014491225.1
GCF_014491235.1
GCF_014491245.1
GCF_014491305.1
GCF_014491315.1
GCF_014491325.1
GCF_014491365.1
GCF_014491375.1
GCF_014491405.1
GCF_014491425.1
GCF_014491435.1
GCF_014491445.1
GCF_014491475.1
GCF_014491485.1
GCF_014491525.1
GCF_014491535.1
GCF_014491565.1
GCF_014491585.1
GCF_014491595.1
GCF_014491605.1
GCF_014491615.1
GCF_014491665.1
GCF_014491685.1
GCF_014491695.1
GCF_014491705.1
GCF_014491715.1
GCF_014491755.1
GCF_014491785.1
GCF_014491805.1
GCF_014491825.1
GCF_014491835.1
GCF_014491865.1
GCF_014491875.1
GCF_014491895.1
GCF_014491925.1
GCF_014491935.1
GCF_014491965.1
GCF_014491975.1
GCF_014492005.1
GCF_014492025.1
GCF_014492035.1
GCF_014492045.1
GCF_014492065.1
GCF_014492095.1
GCF_014492125.1
GCF_014492135.1
GCF_014492155.1
GCF_014492175.1
GCF_014492185.1
GCF_014492225.1
GCF_014492235.1
GCF_014492245.1
GCF_014492255.1
GCF_014492265.1
GCF_014492325.1
GCF_014492345.1
GCF_014492355.1
GCF_014492365.1
GCF_014492375.1
GCF_014492425.1
GCF_014492435.1
GCF_014492455.1
GCF_014492475.1
GCF_014492505.1
GCF_014492525.1
GCF_014492535.1
GCF_014492555.1
GCF_014492585.1
GCF_014492595.1
GCF_014492625.1
GCF_014492635.1
GCF_014492665.1
GCF_014492695.1
GCF_014492725.1
GCF_014492745.1
GCF_014492765.1
GCF_014492825.1
GCF_014492835.1
GCF_014492875.1
GCF_014492925.1
GCF_014492945.1
GCF_014492955.1
GCF_014493025.1
GCF_014493095.1
GCF_014493125.1
GCF_014493225.1
GCF_014493245.1
GCF_014493255.1
GCF_014493275.1
GCF_014493295.1
GCF_014493325.1
GCF_014493335.1
GCF_014493375.1
GCF_014493385.1
GCF_014493425.1
GCF_014493465.1
GCF_014493495.1
GCF_014493525.1
GCF_014493565.1
GCF_014493605.1
GCF_014493615.1
GCF_014493625.1
GCF_014493765.1
GCF_014493805.1
GCF_014493815.1
GCF_014493845.1
GCF_014493855.1
GCF_014493885.1
GCF_014493895.1
GCF_014493925.1
GCF_014493935.1
GCF_014493955.1
GCF_014493985.1
GCF_014494005.1
GCF_014494025.1
GCF_014494035.1
GCF_014494055.1
GCF_014494075.1
GCF_014494085.1
GCF_014494125.1
GCF_014494135.1
GCF_014494155.1
GCF_014494185.1
GCF_014494195.1
GCF_014494205.1
GCF_014494245.1
GCF_014494255.1
GCF_014494275.1
GCF_014494295.1
GCF_014494315.1
GCF_014494345.1
GCF_014494365.1
GCF_014494375.1
GCF_014494385.1
GCF_014494415.1
GCF_014494445.1
GCF_014494455.1
GCF_014494475.1
GCF_014494485.1
GCF_014494525.1
GCF_014494545.1
GCF_014494555.1
GCF_014494565.1
GCF_014494575.1
GCF_014494615.1
GCF_014494645.1
GCF_014494655.1
GCF_014494675.1
GCF_014494705.1
GCF_014494715.1
GCF_014494735.1
GCF_014494755.1
GCF_014494775.1
GCF_014494805.1
GCF_014494815.1
GCF_014494845.1
GCF_014494855.1
GCF_014494885.1
GCF_014494895.1
GCF_014494925.1
GCF_014494945.1
GCF_014494955.1
GCF_014494965.1
GCF_014495005.1
GCF_014495025.1
GCF_014495045.1
GCF_014495055.1
GCF_014495075.1
GCF_014495085.1
GCF_014495125.1
GCF_014495135.1
GCF_014495165.1
GCF_014495175.1
GCF_014495205.1
GCF_014495215.1
GCF_014495245.1
GCF_014495265.1
GCF_014495275.1
GCF_014495305.1
GCF_014495325.1
GCF_014495335.1
GCF_014495345.1
GCF_014495355.1
GCF_014495405.1
GCF_014495425.1
GCF_014495445.1
GCF_014495455.1
GCF_014495465.1
GCF_014495495.1
GCF_014495505.1
GCF_014495545.1
GCF_014495555.1
GCF_014495585.1
GCF_014495595.1
GCF_014495625.1
GCF_014495645.1
GCF_014495655.1
GCF_014498995.1
GCF_014499015.1
GCF_014500765.1
GCF_014500785.1
GCF_014500805.1
GCF_014500815.1
GCF_014500865.1
GCF_014502795.1
GCF_014518265.1
GCF_014518275.1
GCF_014518305.1
GCF_014518325.1
GCF_014518365.1
GCF_014518385.1
GCF_014518445.1
GCF_014524935.1
GCF_014524945.1
GCF_014525015.1
GCF_014525045.1
GCF_014525075.1
GCF_014525095.1
GCF_014525115.1
GCF_014525125.1
GCF_014525155.1
GCF_014525175.1
GCF_014525195.1
GCF_014525215.1
GCF_014525225.1
GCF_014525255.1
GCF_014525275.1
GCF_014525285.1
GCF_014525355.1
GCF_014525405.1
GCF_014525425.1
GCF_014525465.1
GCF_014525475.1
GCF_014525525.1
GCF_014525565.1
GCF_014525585.1
GCF_014525685.1
GCF_014525705.1
GCF_014525715.1
GCF_014525745.1
GCF_014525755.1
GCF_014525785.1
GCF_014525805.1
GCF_014525815.1
GCF_014526025.1
GCF_014526045.1
GCF_014526105.1
GCF_014526115.1
GCF_014526145.1
GCF_014526165.1
GCF_014526175.1
GCF_014526205.1
GCF_014526215.1
GCF_014526235.1
GCF_014526265.2
GCF_014526275.1
GCF_014526305.1
GCF_014526325.1
GCF_014526365.1
GCF_014526455.1
GCF_014526505.1
GCF_014526535.1
GCF_014526555.1
GCF_014526575.1
GCF_014526585.1
GCF_014526615.1
GCF_014526655.1
GCF_014526665.1
GCF_014526695.1
GCF_014526735.1
GCF_014526745.1
GCF_014526785.1
GCF_014526795.1
GCF_014526825.1
GCF_014526835.1
GCF_014526845.1
GCF_014526855.1
GCF_014526905.1
GCF_014526925.1
GCF_014526935.1
GCF_014526945.1
GCF_014526985.1
GCF_014526995.1
GCF_014527025.1
GCF_014527045.1
GCF_014527055.1
GCF_014527085.1
GCF_014527095.1
GCF_014527125.1
GCF_014527145.1
GCF_014527165.1
GCF_014527175.1
GCF_014527195.1
GCF_014527245.1
GCF_014527265.1
GCF_014527285.1
GCF_014527305.1
GCF_014527345.1
GCF_014527355.1
GCF_014527385.1
GCF_014527395.1
GCF_014527425.1
GCF_014527445.1
GCF_014527485.1
GCF_014527495.1
GCF_014527525.1
GCF_014528325.1
GCF_014529435.1
GCF_014529565.1
GCF_014529725.1
GCF_014529735.1
GCF_014529825.1
GCF_014529845.1
GCF_014529875.1
GCF_014529935.1
GCF_014529945.1
GCF_014529985.1
GCF_014529995.1
GCF_014530025.1
GCF_014530035.1
GCF_014530045.1
GCF_014530445.1
GCF_014530455.1
GCF_014530465.1
GCF_014530475.1
GCF_014530485.1
GCF_014530545.1
GCF_014530555.1
GCF_014530565.1
GCF_014530595.1
GCF_014530685.1
GCF_014530695.1
GCF_014530705.1
GCF_014530735.1
GCF_014530755.1
GCF_014530785.1
GCF_014530795.1
GCF_014530805.1
GCF_014530815.1
GCF_014530825.1
GCF_014530885.1
GCF_014530895.1
GCF_014530925.1
GCF_014530935.1
GCF_014530945.1
GCF_014530985.1
GCF_014531005.1
GCF_014531025.1
GCF_014531035.1
GCF_014531045.1
GCF_014531085.1
GCF_014531115.1
GCF_014531135.1
GCF_014531155.1
GCF_014531175.1
GCF_014531215.1
GCF_014531235.1
GCF_014531245.1
GCF_014531275.1
GCF_014531285.1
GCF_014531315.1
GCF_014531335.1
GCF_014531345.1
GCF_014531355.1
GCF_014531395.1
GCF_014531415.1
GCF_014531425.1
GCF_014531435.1
GCF_014531465.1
GCF_014531475.1
GCF_014531515.1
GCF_014531535.1
GCF_014531545.1
GCF_014531555.1
GCF_014531565.1
GCF_014531585.1
GCF_014531635.1
GCF_014531645.1
GCF_014531655.1
GCF_014531695.1
GCF_014531705.1
GCF_014531735.1
GCF_014531745.1
GCF_014531815.1
GCF_014534655.1
GCF_014534685.1
GCF_014534715.1
GCF_014534735.1
GCF_014534745.1
GCF_014534795.1
GCF_014581765.1
GCF_014581815.1
GCF_014581865.1
GCF_014595515.1
GCF_014595525.1
GCF_014595555.1
GCF_014595605.1
GCF_014595635.1
GCF_014595735.1
GCF_014595745.1
GCF_014595755.1
GCF_014595765.1
GCF_014595775.1
GCF_014595835.1
GCF_014595845.1
GCF_014595875.1
GCF_014595885.1
GCF_014595895.1
GCF_014595975.1
GCF_014596025.1
GCF_014596045.1
GCF_014596075.1
GCF_014596085.1
GCF_014596125.1
GCF_014596155.1
GCF_014596205.1
GCF_014596225.1
GCF_014596245.1
GCF_014596255.1
GCF_014596275.1
GCF_014596335.1
GCF_014596365.1
GCF_014596375.1
GCF_014596395.1
GCF_014596425.1
GCF_014596445.1
GCF_014596465.1
GCF_014596475.1
GCF_014596505.1
GCF_014596515.1
GCF_014596525.1
GCF_014596565.1
GCF_014596575.1
GCF_014596605.1
GCF_014596625.1
GCF_014596715.1
GCF_014596735.1
GCF_014596745.1
GCF_014596785.1
GCF_014596815.1
GCF_014596835.1
GCF_014596845.1
GCF_014596855.1
GCF_014596895.1
GCF_014596915.1
GCF_014596995.1
GCF_014604455.1
GCF_014610845.1
GCF_014610855.1
GCF_014610885.1
GCF_014622595.1
GCF_014622905.1
GCF_014634265.1
GCF_014634285.1
GCF_014634305.1
GCF_014634325.1
GCF_014634345.1
GCF_014634365.1
GCF_014634385.1
GCF_014634405.1
GCF_014634425.1
GCF_014634445.1
GCF_014634465.1
GCF_014634485.1
GCF_014634565.1
GCF_014634625.1
GCF_014634645.1
GCF_014634665.1
GCF_014634685.1
GCF_014634705.1
GCF_014634725.1
GCF_014634745.1
GCF_014634765.1
GCF_014634785.1
GCF_014634805.1
GCF_014634865.1
GCF_014634885.1
GCF_014634905.1
GCF_014634925.1
GCF_014634985.1
GCF_014635025.1
GCF_014635065.1
GCF_014635205.1
GCF_014635225.1
GCF_014635245.1
GCF_014635265.1
GCF_014635285.1
GCF_014635305.1
GCF_014635345.1
GCF_014635365.1
GCF_014635505.1
GCF_014635525.1
GCF_014635565.1
GCF_014635625.1
GCF_014635665.1
GCF_014635685.1
GCF_014635725.1
GCF_014635765.1
GCF_014635825.1
GCF_014635845.1
GCF_014635865.1
GCF_014635885.1
GCF_014635905.1
GCF_014635985.1
GCF_014636175.1
GCF_014636195.1
GCF_014636215.1
GCF_014636235.1
GCF_014636315.1
GCF_014636355.1
GCF_014636375.1
GCF_014636415.1
GCF_014636435.1
GCF_014636455.1
GCF_014636475.1
GCF_014636995.1
GCF_014637405.1
GCF_014637495.1
GCF_014637725.1
GCF_014637995.1
GCF_014638365.1
GCF_014638395.1
GCF_014638415.1
GCF_014638455.1
GCF_014638475.1
GCF_014638535.1
GCF_014638555.1
GCF_014638565.1
GCF_014638595.1
GCF_014638615.1
GCF_014638675.1
GCF_014638915.1
GCF_014639005.1
GCF_014639015.1
GCF_014639055.1
GCF_014639085.1
GCF_014639105.1
GCF_014639135.1
GCF_014639255.1
GCF_014639275.1
GCF_014639315.1
GCF_014639535.1
GCF_014639795.1
GCF_014639875.1
GCF_014640015.1
GCF_014640055.1
GCF_014640095.1
GCF_014640155.1
GCF_014640255.1
GCF_014640295.1
GCF_014640335.1
GCF_014640355.1
GCF_014640375.1
GCF_014640455.1
GCF_014640475.1
GCF_014640535.1
GCF_014640575.1
GCF_014640595.1
GCF_014640635.1
GCF_014640675.1
GCF_014640815.1
GCF_014640905.1
GCF_014641075.1
GCF_014641195.1
GCF_014641295.1
GCF_014641415.1
GCF_014641735.1
GCF_014642075.1
GCF_014642175.1
GCF_014642495.1
GCF_014642595.1
GCF_014642655.1
GCF_014642675.1
GCF_014642735.1
GCF_014642815.1
GCF_014642855.1
GCF_014642915.1
GCF_014643055.1
GCF_014643175.1
GCF_014643255.1
GCF_014643375.1
GCF_014643415.1
GCF_014643435.1
GCF_014643455.1
GCF_014643515.1
GCF_014643535.1
GCF_014643555.1
GCF_014643595.1
GCF_014643635.1
GCF_014643735.1
GCF_014643755.1
GCF_014643775.1
GCF_014643915.1
GCF_014644035.1
GCF_014644255.1
GCF_014644275.1
GCF_014644295.1
GCF_014644315.1
GCF_014644355.1
GCF_014644435.1
GCF_014644535.1
GCF_014644575.1
GCF_014645075.1
GCF_014645215.1
GCF_014645235.1
GCF_014645275.1
GCF_014645355.1
GCF_014645395.1
GCF_014645515.1
GCF_014645535.1
GCF_014645655.1
GCF_014645675.1
GCF_014645695.1
GCF_014645875.1
GCF_014646015.1
GCF_014646055.1
GCF_014646175.1
GCF_014646195.1
GCF_014646615.1
GCF_014646715.1
GCF_014646775.1
GCF_014646935.1
GCF_014647135.1
GCF_014647175.1
GCF_014647215.1
GCF_014647335.1
GCF_014647355.1
GCF_014647435.1
GCF_014647495.1
GCF_014647535.1
GCF_014647595.1
GCF_014647615.1
GCF_014647715.1
GCF_014647735.1
GCF_014647755.1
GCF_014647795.1
GCF_014647895.1
GCF_014647915.1
GCF_014647955.1
GCF_014648035.1
GCF_014648095.1
GCF_014648115.1
GCF_014648135.1
GCF_014648155.1
GCF_014648175.1
GCF_014648215.1
GCF_014648315.1
GCF_014648535.1
GCF_014648715.1
GCF_014648775.1
GCF_014648815.1
GCF_014648955.1
GCF_014649035.1
GCF_014649395.1
GCF_014649595.1
GCF_014649975.1
GCF_014650175.1
GCF_014650415.1
GCF_014650575.1
GCF_014650595.1
GCF_014650715.1
GCF_014650755.1
GCF_014650775.1
GCF_014651215.1
GCF_014651235.1
GCF_014651255.1
GCF_014651275.1
GCF_014651335.1
GCF_014651455.1
GCF_014651495.1
GCF_014651535.1
GCF_014651795.1
GCF_014651875.1
GCF_014651895.1
GCF_014651955.1
GCF_014652135.1
GCF_014652275.1
GCF_014652315.1
GCF_014652335.1
GCF_014652395.1
GCF_014652415.1
GCF_014652435.1
GCF_014652455.1
GCF_014652495.1
GCF_014652535.1
GCF_014652655.1
GCF_014652675.1
GCF_014652695.1
GCF_014652775.1
GCF_014652795.1
GCF_014652875.1
GCF_014652935.1
GCF_014652955.1
GCF_014652995.1
GCF_014653015.1
GCF_014653035.1
GCF_014653075.1
GCF_014653095.1
GCF_014653195.1
GCF_014653215.1
GCF_014653235.1
GCF_014653255.1
GCF_014653295.1
GCF_014653505.1
GCF_014654205.1
GCF_014654295.1
GCF_014654785.1
GCF_014654855.1
GCF_014654895.1
GCF_014654995.1
GCF_014655005.1
GCF_014655015.1
GCF_014655075.1
GCF_014655085.1
GCF_014655105.1
GCF_014655115.1
GCF_014656015.1
GCF_014656215.1
GCF_014656375.1
GCF_014656395.1
GCF_014656475.1
GCF_014656825.1
GCF_014672895.1
GCF_014672905.1
GCF_014672935.1
GCF_014672945.1
GCF_014672955.1
GCF_014672995.1
GCF_014673045.1
GCF_014673115.1
GCF_014673135.1
GCF_014673145.1
GCF_014673155.1
GCF_014673185.1
GCF_014673215.1
GCF_014673235.1
GCF_014673245.1
GCF_014673435.1
GCF_014692495.1
GCF_014692515.1
GCF_014692525.1
GCF_014692675.1
GCF_014694055.1
GCF_014694075.1
GCF_014694175.1
GCF_014694185.1
GCF_014694325.1
GCF_014694355.1
GCF_014694375.1
GCF_014694385.1
GCF_014694405.1
GCF_014694415.1
GCF_014694455.1
GCF_014694465.1
GCF_014694495.1
GCF_014694505.1
GCF_014694535.1
GCF_014694545.1
GCF_014694565.1
GCF_014695155.1
GCF_014695175.1
GCF_014695285.1
GCF_014695295.1
GCF_014695375.1
GCF_014695385.1
GCF_014695395.1
GCF_014695405.1
GCF_014695435.1
GCF_014695475.1
GCF_014695485.1
GCF_014695505.1
GCF_014695525.1
GCF_014695535.1
GCF_014695575.1
GCF_014695585.1
GCF_014695595.1
GCF_014695615.1
GCF_014695635.1
GCF_014695675.1
GCF_014695685.1
GCF_014695715.1
GCF_014695725.1
GCF_014695745.1
GCF_014695775.1
GCF_014695795.1
GCF_014695815.1
GCF_014695825.1
GCF_014695845.1
GCF_014695875.1
GCF_014695895.1
GCF_014695915.1
GCF_014695925.1
GCF_014695955.1
GCF_014695965.1
GCF_014695975.1
GCF_014696015.1
GCF_014696035.1
GCF_014696055.1
GCF_014696065.1
GCF_014696095.1
GCF_014696105.1
GCF_014696135.1
GCF_014696155.1
GCF_014696165.1
GCF_014696195.1
GCF_014696215.1
GCF_014696225.1
GCF_014696235.1
GCF_014696265.1
GCF_014696315.1
GCF_014696335.1
GCF_014696345.1
GCF_014696355.1
GCF_014696385.1
GCF_014696435.1
GCF_014696455.1
GCF_014696465.1
GCF_014696485.1
GCF_014696495.1
GCF_014696555.1
GCF_014696565.1
GCF_014696595.1
GCF_014696615.1
GCF_014696625.1
GCF_014696655.1
GCF_014696675.1
GCF_014696715.1
GCF_014696735.1
GCF_014696755.1
GCF_014696765.1
GCF_014696775.1
GCF_014696815.1
GCF_014696825.1
GCF_014696875.1
GCF_014696895.1
GCF_014696905.1
GCF_014696925.1
GCF_014696935.1
GCF_014696985.1
GCF_014697015.1
GCF_014697025.1
GCF_014697055.1
GCF_014697075.1
GCF_014697105.1
GCF_014697125.1
GCF_014697155.1
GCF_014697165.1
GCF_014697195.1
GCF_014697225.1
GCF_014697245.1
GCF_014697265.1
GCF_014697285.1
GCF_014697315.1
GCF_014697335.1
GCF_014697355.1
GCF_014697365.1
GCF_014697375.1
GCF_014697415.1
GCF_014697425.1
GCF_014697455.1
GCF_014697475.1
GCF_014697485.1
GCF_014697495.1
GCF_014697535.1
GCF_014697545.1
GCF_014697575.1
GCF_014697585.1
GCF_014697615.1
GCF_014697625.1
GCF_014697675.1
GCF_014697955.1
GCF_014697985.1
GCF_014698015.1
GCF_014698035.1
GCF_014698045.1
GCF_014698055.1
GCF_014698065.1
GCF_014698115.1
GCF_014698135.1
GCF_014698145.1
GCF_014698175.1
GCF_014698185.1
GCF_014698215.1
GCF_014698235.1
GCF_014698245.1
GCF_014698265.1
GCF_014698295.1
GCF_014698305.1
GCF_014698335.1
GCF_014698355.1
GCF_014698375.1
GCF_014698385.1
GCF_014698415.1
GCF_014698435.1
GCF_014698445.1
GCF_014698475.1
GCF_014698495.1
GCF_014698505.1
GCF_014698525.1
GCF_014698535.1
GCF_014698575.1
GCF_014698595.1
GCF_014698605.1
GCF_014698625.1
GCF_014698635.1
GCF_014698675.1
GCF_014698695.1
GCF_014698705.1
GCF_014698725.1
GCF_014698735.1
GCF_014698755.1
GCF_014698795.1
GCF_014698815.1
GCF_014698825.1
GCF_014698835.1
GCF_014698845.1
GCF_014698895.1
GCF_014698905.1
GCF_014698945.1
GCF_014698995.1
GCF_014699005.1
GCF_014699035.1
GCF_014699055.1
GCF_014699075.1
GCF_014699115.1
GCF_014700075.1
GCF_014705605.1
GCF_014705615.1
GCF_014705655.1
GCF_014705665.1
GCF_014705705.1
GCF_014712215.1
GCF_014712225.1
GCF_014712235.1
GCF_014712265.1
GCF_014712315.1
GCF_014712325.1
GCF_014712335.1
GCF_014712345.1
GCF_014712365.1
GCF_014712415.1
GCF_014712435.1
GCF_014712445.1
GCF_014712455.1
GCF_014712465.1
GCF_014712515.1
GCF_014712525.1
GCF_014712535.1
GCF_014712565.1
GCF_014712575.1
GCF_014712615.1
GCF_014712625.1
GCF_014712635.1
GCF_014712645.1
GCF_014712675.1
GCF_014712735.1
GCF_014712745.1
GCF_014712765.1
GCF_014727215.1
GCF_014736495.1
GCF_014748265.1
GCF_014748275.1
GCF_014748295.1
GCF_014748335.1
GCF_014748375.1
GCF_014750685.1
GCF_014750705.1
GCF_014751545.1
GCF_014762515.1
GCF_014762905.1
GCF_014762915.1
GCF_014762925.1
GCF_014762955.1
GCF_014762965.1
GCF_014763015.1
GCF_014763045.1
GCF_014763075.1
GCF_014764505.1
GCF_014764615.1
GCF_014764685.1
GCF_014764695.1
GCF_014764705.1
GCF_014764715.1
GCF_014764725.1
GCF_014769095.1
GCF_014769175.1
GCF_014769185.1
GCF_014773225.1
GCF_014773245.1
GCF_014773265.1
GCF_014773275.1
GCF_014773305.1
GCF_014773325.1
GCF_014773345.1
GCF_014773365.1
GCF_014773385.1
GCF_014773395.1
GCF_014773425.1
GCF_014773435.1
GCF_014773465.1
GCF_014773485.1
GCF_014779565.1
GCF_014779575.1
GCF_014779655.1
GCF_014779665.1
GCF_014779675.1
GCF_014779715.1
GCF_014779755.1
GCF_014779815.1
GCF_014779835.1
GCF_014802805.1
GCF_014802845.1
GCF_014802855.1
GCF_014802905.1
GCF_014802925.1
GCF_014802945.1
GCF_014802955.1
GCF_014802965.1
GCF_014802995.1
GCF_014803025.1
GCF_014803045.1
GCF_014803055.1
GCF_014803105.1
GCF_014803115.1
GCF_014803145.1
GCF_014803175.1
GCF_014803195.1
GCF_014803225.1
GCF_014803235.1
GCF_014803265.1
GCF_014803275.1
GCF_014803285.1
GCF_014803315.1
GCF_014803335.1
GCF_014803425.1
GCF_014805065.1
GCF_014805085.1
GCF_014805095.1
GCF_014805105.1
GCF_014805145.1
GCF_014805165.1
GCF_014805185.1
GCF_014805195.1
GCF_014805215.1
GCF_014805235.1
GCF_014805255.1
GCF_014805275.1
GCF_014805305.1
GCF_014805345.1
GCF_014805465.1
GCF_014805495.1
GCF_014805575.1
GCF_014822145.1
GCF_014822185.1
GCF_014830125.1
GCF_014830195.1
GCF_014830205.1
GCF_014830225.1
GCF_014830275.1
GCF_000204175.2
GCF_002152995.2
GCF_002277835.2
GCF_000284775.2
GCF_002895645.2
GCF_000731785.2
GCF_000731795.2
GCF_000762315.2
GCF_000831715.2
GCF_000876495.2
GCF_000469015.2
GCF_014654865.1
GCF_000477395.2
GCF_904418995.1
GCF_904382385.1
GCF_904382615.1
GCF_904418835.1
GCF_904390885.1
GCF_904420555.1
GCF_000699585.2
GCF_904420535.1
GCF_904420005.1
GCF_904394975.1
GCF_904394705.1
GCF_904394685.1
GCF_904420055.1
GCF_904420045.1
GCF_904395875.1
GCF_904420505.1
GCF_904395335.1
GCF_904395775.1
GCF_904395805.1
GCF_904420025.1
GCF_904396155.1
GCF_904420125.1
GCF_904420245.1
GCF_904420175.1
GCF_904397905.1
GCF_904420235.1
GCF_904397815.1
GCF_904398315.1
GCF_904397835.1
GCF_904397865.1
GCF_904397855.1
GCF_904420565.1
GCF_904398665.1
GCF_904420205.1
GCF_904398325.1
GCF_904399385.1
GCF_904420585.1
GCF_904398645.1
GCF_904423785.1
GCF_904423865.1
GCF_904423855.1
GCF_904423835.1
GCF_904423805.1
GCF_904423825.1
GCF_904423875.1
GCF_904423815.1
GCF_904423885.1
GCF_904423795.1
GCF_904423845.1
GCF_014830215.1
GCF_000696305.2
GCF_000757415.2
GCF_000757435.2
GCF_014397125.1
GCF_014397185.1
GCF_014397205.1
GCF_014397145.1
GCF_014397105.1
GCF_014500845.1
GCF_000710035.2
GCF_000709995.2
GCF_000710015.2
GCF_904067045.1
GCF_014489185.1
GCF_000696365.2
GCF_000467635.2
GCF_000709205.2
GCF_000709185.2
GCF_904066075.1
GCF_904066045.1
GCF_904066065.1
GCF_904066055.1
