# Supplementary material for: PlasForest: a homology-based random forest classifier for plasmid detection in genomic datasets
Source: BMC Bioinformatics. 2021 Jun 26;22:349. doi: 10.1186/s12859-021-04270-w (PMC8236179; doi:10.1186/s12859-021-04270-w)
Supplement: Supplementary file 3 — Additional file 3. List S2: Identifiers of contigs used to create the METAGENOME dataset. [file 12859_2021_4270_MOESM3_ESM.txt]

3300000059_12
3300000062_46
3300000166_4
3300000169_9
3300000187_16
3300000195_2
3300000214_4
3300000227_26
3300000418_15
3300000477_5
3300000477_6
3300000501_2
3300000526_3
3300000563_12
3300000563_48
3300000969_13
3300001484_5
3300001594_59
3300001678_6
3300002163_30
3300002167_21
3300002186_11
3300002307_2
3300002821_15
3300003146_6
3300003317_4
3300003523_35
3300003839_3
3300004085_4
3300004628_13
3300005255_3
3300005662_94
3300005858_14
3300005998_2
3300006045_86
3300006056_90
3300006065_5
3300006249_15
3300006290_2
3300006303_2
3300006319_11
3300006460_18
3300006464_4
3300006496_3
3300006499_4
3300006522_15
3300006746_5
3300006747_14
3300006748_14
3300007091_4
3300007107_9
3300007109_23
3300007210_10
3300007222_41
3300007272_8
3300007288_5
3300007305_7
3300007525_2
3300007638_27
3300007705_12
3300007732_12
3300007805_5
3300007921_16
3300007940_7
3300007997_13
3300008058_6
3300008081_32
3300008099_8
3300008144_12
3300008268_16
3300008283_18
3300008304_23
3300008304_5
3300008408_18
3300008485_1
3300008486_39
3300008551_21
3300008672_10
3300008705_18
3300008716_20
3300008742_8
3300008747_38
3300009503_125
3300009503_66
3300009764_5
3300010158_15
3300010160_59
3300010265_36
3300010265_38
3300010268_17
3300010273_12
3300010277_25
3300010277_31
3300010280_42
3300010282_23
3300010285_29
3300010285_35
3300010286_26
3300010339_18
3300010395_9
3300010403_20
3300010428_28
3300010882_43
3300011002_18
3300011155_1
3300011390_5
3300011460_2
3300011535_2
3300011610_2
3300011630_5
3300011631_4
3300011694_3
3300011697_1
3300011811_3
3300011842_4
3300011850_3
3300011896_3
3300011899_1
3300011904_10
3300011915_5
3300011926_7
3300011976_20
3300011981_5
3300011985_24
3300011990_25
3300012031_10
3300012090_15
3300012092_12
3300012149_7
3300012158_5
3300012182_7
3300012265_3
3300012275_4
3300012279_1
3300012535_1
3300012539_1
3300012808_3
3300012837_8
3300012854_11
3300012921_34
3300012983_21
3300013005_40
3300013014_68
3300013093_46
3300013094_27
3300013103_88
3300013105_20
3300013105_22
3300013105_29
3300013125_125
3300013130_22
3300013131_57
3300013136_83
3300013137_144
3300013137_155
3300013137_183
3300013199_3
3300013374_2
3300013414_25
3300013414_26
3300013728_1
3300013753_36
3300014007_2
3300014049_2
3300014155_13
3300014206_64
3300014358_4
3300014518_4
3300014558_7
3300014560_11
3300014566_7
3300014571_9
3300014596_1
3300014609_3
3300014650_4
3300014703_5
3300014790_8
3300014791_7
3300014799_9
3300014806_20
3300014808_11
3300014899_1
3300014952_8
3300014969_9
3300015056_5
3300015196_15
3300015196_3
3300015214_38
3300017395_5
3300017400_22
3300017406_41
3300017449_21
3300017452_53
3300017473_11
3300017513_12
3300017522_33
3300017522_67
3300017526_21
3300017532_34
3300017532_46
3300017565_14
3300017565_8
3300017650_5
3300017958_14
3300017968_48
3300017990_35
3300018019_18
3300018024_28
3300018042_14
3300018065_19
3300018428_22
3300018475_120
3300018892_4
3300019374_11
3300019752_6
3300020171_5
3300020179_54
3300020187_36
3300020191_22
3300020200_44
3300020200_48
3300020203_42
3300020213_59
3300020219_12
3300020254_4
3300020286_2
3300020298_13
3300020335_14
3300020382_8
3300020384_25
3300020389_28
3300020402_11
3300020414_28
3300020417_16
3300020420_9
3300020428_8
3300020431_21
3300020478_18
3300020578_30
3300020582_7
3300020591_6
3300020596_18
3300020720_9
3300021114_1
3300021310_17
3300021326_21
3300021365_16
3300021387_64
3300021400_134
3300021400_135
3300021400_171
3300021400_80
3300021424_55
3300021426_75
3300021431_54
3300021502_5
3300021508_12
3300021952_6
3300022177_30
3300022602_24
3300022660_71
3300022661_91
3300022888_13
3300022916_47
3300023088_9
3300023184_32
3300024261_30
3300024516_32
3300024922_1
3300024934_1
3300024955_6
3300024975_6
3300024975_8
3300025047_8
3300025048_2
3300025105_14
3300025108_2
3300025112_6
3300025186_3
3300025187_2
3300025254_2
3300025266_14
3300025292_25
3300025347_12
3300025347_3
3300025362_5
3300025388_4
3300025409_10
3300025424_3
3300025446_17
3300025459_9
3300025461_4
3300025477_23
3300025480_6
3300025484_16
3300025520_2
3300025553_21
3300025589_14
3300025591_12
3300025600_8
3300025601_5
3300025603_16
3300025605_16
3300025623_14
3300025626_20
3300025629_14
3300025649_11
3300025662_26
3300025666_22
3300025672_16
3300025682_50
3300025683_13
3300025683_42
3300025688_22
3300025691_19
3300025720_29
3300025724_51
3300025740_63
3300025821_11
3300025828_23
3300025847_25
3300025881_49
3300025882_3
3300025892_22
3300025892_43
3300025894_53
3300025908_13
3300025928_18
3300025961_21
3300026079_36
3300026190_2
3300026192_14
3300026262_14
3300026271_6
3300026283_7
3300026288_27
3300026294_4
3300026302_33
3300026303_31
3300026516_41
3300026516_6
3300026549_58
3300026845_1
3300026966_6
3300027111_7
3300027128_5
3300027279_34
3300027284_26
3300027299_4
3300027317_7
3300027327_33
3300027357_5
3300027368_3
3300027373_18
3300027386_21
3300027391_9
3300027393_1
3300027419_15
3300027419_16
3300027498_36
3300027506_21
3300027509_19
3300027509_39
3300027510_23
3300027532_17
3300027570_4
3300027653_36
3300027742_19
3300027746_9
3300027784_101
3300027789_2
3300027804_50
3300027819_28
3300027820_37
3300027820_52
3300027828_33
3300027838_94
3300027850_10
3300027851_41
3300027858_14
3300027859_8
3300027863_115
3300027863_173
3300027870_32
3300027870_82
3300027885_21
3300027965_33
3300027968_72
3300028008_22
3300028048_50
3300028168_12
3300028177_14
3300028191_8
3300028561_39
3300028568_36
3300028568_53
3300028568_60
3300028571_55
3300028573_8
3300028593_107
3300028631_10
3300028911_13
3300028969_7
3300028999_5
3300029020_18
3300029033_10
3300029034_10
3300029050_10
3300029055_6
3300029057_13
3300029085_7
3300029103_13
3300029198_13
3300029214_20
3300029217_18
3300029240_26
3300029244_9
3300029246_18
3300029251_18
3300029252_5
3300029254_20
3300029256_12
3300029257_21
3300029320_12
3300029339_33
3300029353_17
3300029354_25
3300029360_14
3300029363_24
3300029370_12
3300029380_34
3300029381_16
3300029386_26
3300029387_12
3300029394_25
3300029405_5
3300029407_8
3300029409_18
3300029413_20
3300029414_6
3300029423_19
3300029430_17
3300029437_26
3300029466_9
3300029481_15
3300029485_13
3300029485_7
3300029493_23
3300029503_22
3300029515_21
3300029516_9
3300029518_12
3300029533_8
3300029534_10
3300029557_13
3300029565_11
3300029567_30
3300029583_43
3300029587_41
3300029587_43
3300029589_39
3300029594_14
3300029605_15
3300029606_17
3300029607_9
3300029623_44
3300029643_9
3300029653_13
3300029653_8
3300029656_17
3300029715_29
3300029716_25
3300029725_16
3300029728_27
3300029729_18
3300029737_14
3300029737_26
3300029741_10
3300029742_26
3300029743_24
3300029745_34
3300029749_29
3300029752_8
3300029760_6
3300029763_24
3300029765_21
3300029765_22
3300029767_18
3300029790_16
3300029795_22
3300029815_33
3300029819_18
3300029859_23
3300029873_41
3300029876_37
3300029878_23
3300029880_10
3300029892_10
3300029928_7
3300029930_4
DRR042265_bin.11
DRR042353_bin.31
DRR042356_bin.57
DRR042398_bin.5
DRR042453_bin.9
DRR042482_bin.29
DRR042489_bin.29
ERR011188_bin.1
ERR011270_bin.11
ERR011275_bin.6
ERR011306_bin.11
ERR1018185_bin.14
ERR1018190_bin.2
ERR1018191_bin.23
ERR1018193_bin.37
ERR1018228_bin.33
ERR1018228_bin.71
ERR1018230_bin.10
ERR1018236_bin.40
ERR1018243_bin.2
ERR1018252_bin.10
ERR1018252_bin.14
ERR1018255_bin.32
ERR1018292_bin.27
ERR1018300_bin.24
ERR1018311_bin.34
ERR1190533_bin.9
ERR1190540_bin.17
ERR1190559_bin.7
ERR1190561_bin.3
ERR1190584_bin.23
ERR1190585_bin.37
ERR1190600_bin.14
ERR1190612_bin.48
ERR1190616_bin.50
ERR1190624_bin.30
ERR1190645_bin.17
ERR1190647_bin.62
ERR1190648_bin.38
ERR1190703_bin.43
ERR1190768_bin.43
ERR1190794_bin.62
ERR1190801_bin.57
ERR1190823_bin.130
ERR1190841_bin.36
ERR1190843_bin.31
ERR1190855_bin.13
ERR1190864_bin.45
ERR1190864_bin.55
ERR1190866_bin.15
ERR1190888_bin.45
ERR1190892_bin.32
ERR1190896_bin.4
ERR1190923_bin.30
ERR1190926_bin.73
ERR1190928_bin.62
ERR1190932_bin.47
ERR1190940_bin.1
ERR1293520_bin.11
ERR1293535_bin.19
ERR1293535_bin.1
ERR1293546_bin.18
ERR1293600_bin.6
ERR1293613_bin.11
ERR1293613_bin.9
ERR1293617_bin.8
ERR1293618_bin.7
ERR1293628_bin.16
ERR1293632_bin.4
ERR1293650_bin.13
ERR1293664_bin.18
ERR1293674_bin.5
ERR1293690_bin.11
ERR1293698_bin.10
ERR1293737_bin.14
ERR1293758_bin.14
ERR1293820_bin.4
ERR1293823_bin.7
ERR1293858_bin.6
ERR1293887_bin.8
ERR1293889_bin.10
ERR1293892_bin.12
ERR1293932_bin.27
ERR1297654_bin.38
ERR1297694_bin.6
ERR1297698_bin.2
ERR1297708_bin.12
ERR1297737_bin.14
ERR1297740_bin.28
ERR1297742_bin.11
ERR1297755_bin.14
ERR1297757_bin.8
ERR1297771_bin.13
ERR1297806_bin.7
ERR1305878_bin.43
ERR1305894_bin.11
ERR1305896_bin.95
ERR1305900_bin.103
ERR1305901_bin.104
ERR1578624_bin.10
ERR1578624_bin.41
ERR1578626_bin.8
ERR1578628_bin.15
ERR1578629_bin.52
ERR1578630_bin.3
ERR1578644_bin.43
ERR1620265_bin.14
ERR1620288_bin.25
ERR1620292_bin.2
ERR1620331_bin.58
ERR1620344_bin.24
ERR1620345_bin.45
ERR1620357_bin.33
ERR1620376_bin.3
ERR1912992_bin.22
ERR1913013_bin.14
ERR1913025_bin.37
ERR1913029_bin.35
ERR1913029_bin.4
ERR1913053_bin.1
ERR1913066_bin.9
ERR1913081_bin.4
ERR1913117_bin.30
ERR1913121_bin.14
ERR1953520_bin.66
ERR2013604_bin.43
ERR2013639_bin.59
ERR2013651_bin.32
ERR209090_bin.21
ERR209152_bin.2
ERR209179_bin.2
ERR209209_bin.8
ERR209255_bin.11
ERR209280_bin.19
ERR209322_bin.7
ERR209345_bin.1
ERR209388_bin.10
ERR209439_bin.6
ERR209477_bin.9
ERR209521_bin.4
ERR209612_bin.14
ERR209612_bin.9
ERR209693_bin.37
ERR209717_bin.22
ERR209828_bin.1
ERR209882_bin.53
ERR321069_bin.14
ERR321076_bin.15
ERR321139_bin.11
ERR321167_bin.5
ERR321240_bin.11
ERR321240_bin.6
ERR321269_bin.21
ERR321336_bin.3
ERR321400_bin.6
ERR321428_bin.5
ERR414251_bin.22
ERR414253_bin.5
ERR414278_bin.38
ERR414310_bin.45
ERR414320_bin.46
ERR414321_bin.34
ERR414339_bin.53
ERR414343_bin.65
ERR414345_bin.26
ERR414345_bin.66
ERR414414_bin.15
ERR414438_bin.9
ERR505098_bin.26
ERR525694_bin.10
ERR525704_bin.18
ERR525751_bin.47
ERR525753_bin.27
ERR525769_bin.1
ERR525785_bin.8
ERR525791_bin.10
ERR525805_bin.1
ERR525809_bin.39
ERR525833_bin.16
ERR525856_bin.9
ERR525857_bin.3
ERR525860_bin.10
ERR525871_bin.37
ERR525881_bin.28
ERR525889_bin.7
ERR525895_bin.23
ERR525912_bin.43
ERR525923_bin.16
ERR525928_bin.14
ERR525956_bin.7
ERR525969_bin.6
ERR525981_bin.5
ERR526008_bin.19
ERR526021_bin.2
ERR526045_bin.15
ERR526071_bin.12
ERR526071_bin.17
ERR526080_bin.27
ERR589485_bin.21
ERR589485_bin.9
ERR589503_bin.69
ERR589508_bin.31
ERR589511_bin.7
ERR589528_bin.29
ERR589563_bin.18
ERR589567_bin.13
ERR589577_bin.3
ERR589849_bin.36
ERR688506_bin.18
ERR688516_bin.33
ERR688518_bin.40
ERR688538_bin.23
ERR688568_bin.43
ERR688643_bin.26
ERR866569_bin.5
ERR973078_bin.1
SRR1196495_bin.10
SRR1196574_bin.10
SRR1196601_bin.7
SRR1197021_bin.14
SRR1197062_bin.10
SRR1197082_bin.18
SRR1197517_bin.17
SRR1197546_bin.3
SRR1197585_bin.18
SRR1197614_bin.13
SRR1197625_bin.12
SRR1197635_bin.10
SRR1197718_bin.15
SRR1197718_bin.8
SRR1201483_bin.11
SRR1215689_bin.7
SRR1215951_bin.4
SRR1237932_bin.16
SRR1237933_bin.40
SRR1438068_bin.7
SRR1449627_bin.4
SRR1449813_bin.5
SRR1461824_bin.1
SRR1461896_bin.1
SRR1461959_bin.3
SRR1462804_bin.1
SRR1484159_bin.3
SRR1490910_bin.4
SRR1490928_bin.3
SRR1490974_bin.1
SRR1491478_bin.4
SRR1491636_bin.3
SRR1491673_bin.2
SRR1491748_bin.1
SRR1761692_bin.19
SRR1761695_bin.12
SRR1761697_bin.1
SRR1761714_bin.18
SRR1761714_bin.35
SRR1761721_bin.21
SRR1765294_bin.3
SRR1765625_bin.4
SRR1779117_bin.6
SRR1779130_bin.5
SRR1802723_bin.9
SRR1910703_bin.8
SRR1915879_bin.7
SRR1916030_bin.2
SRR1916054_bin.5
SRR1929484_bin.11
SRR1980312_bin.4
SRR1980380_bin.3
SRR2047839_bin.38
SRR2155307_bin.15
SRR2155339_bin.25
SRR2155345_bin.24
SRR2155349_bin.13
SRR2155350_bin.5
SRR2155372_bin.21
SRR2155381_bin.23
SRR2155382_bin.34
SRR2155390_bin.17
SRR2155394_bin.4
SRR2155554_bin.32
SRR2673277_bin.34
SRR2674235_bin.73
SRR2725847_bin.15
SRR2725928_bin.13
SRR2725928_bin.49
SRR2726138_bin.8
SRR2726141_bin.1
SRR2726602_bin.41
SRR2912776_bin.50
SRR2912783_bin.17
SRR2912803_bin.46
SRR2992899_bin.43
SRR2992941_bin.13
SRR3108056_bin.22
SRR3131756_bin.8
SRR3131770_bin.5
SRR3131790_bin.3
SRR3131959_bin.3
SRR3131985_bin.1
SRR3132033_bin.2
SRR3132049_bin.1
SRR3132087_bin.2
SRR3132337_bin.1
SRR3132417_bin.1
SRR3132447_bin.9
SRR3132471_bin.4
SRR341594_bin.3
SRR341604_bin.3
SRR341655_bin.13
SRR341659_bin.2
SRR341661_bin.38
SRR341679_bin.13
SRR341683_bin.7
SRR341685_bin.29
SRR341687_bin.36
SRR341704_bin.13
SRR341721_bin.2
SRR3546776_bin.2
SRR3726357_bin.6
SRR3736991_bin.29
SRR3737000_bin.1
SRR3737012_bin.34
SRR3737015_bin.34
SRR3993026_bin.15
SRR3993042_bin.4
SRR4033064_bin.29
SRR4033069_bin.1
SRR4033074_bin.4
SRR4305052_bin.4
SRR4305056_bin.2
SRR4305063_bin.1
SRR4305086_bin.2
SRR4305098_bin.1
SRR4305227_bin.10
SRR4305227_bin.7
SRR4305258_bin.4
SRR4305265_bin.2
SRR4305293_bin.8
SRR4305324_bin.4
SRR4305448_bin.1
SRR4305530_bin.4
SRR4408077_bin.1
SRR4408102_bin.1
SRR4408118_bin.5
SRR4408228_bin.20
SRR4420306_bin.2
SRR4423573_bin.1
SRR4423589_bin.1
SRR4423616_bin.28
SRR4423697_bin.32
SRR4444749_bin.25
SRR4451653_bin.2
SRR4451660_bin.36
SRR4481692_bin.2
SRR4481706_bin.36
SRR4481738_bin.44
SRR4481747_bin.25
SRR4481776_bin.18
SRR4783415_bin.6
SRR4783426_bin.33
SRR4783461_bin.92
SRR4783512_bin.15
SRR4783596_bin.57
SRR492184_bin.6
SRR5032280_bin.17
SRR5032281_bin.24
SRR5032281_bin.37
SRR5032317_bin.25
SRR5032334_bin.3
SRR5032356_bin.15
SRR5032357_bin.19
SRR5056666_bin.85
SRR5056688_bin.69
SRR5056711_bin.83
SRR5056735_bin.39
SRR5056772_bin.70
SRR5056782_bin.27
SRR5056786_bin.114
SRR5056796_bin.43
SRR5056819_bin.29
SRR5056833_bin.30
SRR5056836_bin.70
SRR5056856_bin.21
SRR5056860_bin.26
SRR5056868_bin.39
SRR5056873_bin.35
SRR5056897_bin.39
SRR5056943_bin.50
SRR5056955_bin.33
SRR5056988_bin.32
SRR5056989_bin.42
SRR5057033_bin.4
SRR5057034_bin.63
SRR5057055_bin.6
SRR5057082_bin.85
SRR5057086_bin.26
SRR5057088_bin.84
SRR5057090_bin.118
SRR5057091_bin.61
SRR5057124_bin.37
SRR5091501_bin.1
SRR5106284_bin.19
SRR5106293_bin.4
SRR5106308_bin.16
SRR5106318_bin.13
SRR5106366_bin.11
SRR5127409_bin.21
SRR5127416_bin.16
SRR5127465_bin.6
SRR5127485_bin.10
SRR5127647_bin.11
SRR5127674_bin.19
SRR5127675_bin.8
SRR5127732_bin.14
SRR5127813_bin.14
SRR5127818_bin.12
SRR5127829_bin.3
SRR5127832_bin.14
SRR5127853_bin.39
SRR5275405_bin.16
SRR5275408_bin.21
SRR5275444_bin.21
SRR5275458_bin.15
SRR5275462_bin.28
SRR5275466_bin.8
SRR5279228_bin.20
SRR5279265_bin.43
SRR5279267_bin.19
SRR5279271_bin.20
SRR5279274_bin.26
SRR5279288_bin.42
SRR5279305_bin.27
SRR5558009_bin.23
SRR5558011_bin.11
SRR5558031_bin.1
SRR5558049_bin.11
SRR5558055_bin.11
SRR5558072_bin.77
SRR5558101_bin.22
SRR5558142_bin.48
SRR5558151_bin.4
SRR5558156_bin.35
SRR5558178_bin.44
SRR5558182_bin.25
SRR5558209_bin.2
SRR5558215_bin.16
SRR5558216_bin.16
SRR5558253_bin.19
SRR5558281_bin.20
SRR5558288_bin.19
SRR5558309_bin.72
SRR5558317_bin.23
SRR5558355_bin.50
SRR5558392_bin.10
SRR5558405_bin.16
SRR5558407_bin.12
SRR5579978_bin.60
SRR5579982_bin.11
SRR5579984_bin.7
SRR5580009_bin.14
SRR5580039_bin.33
SRR5580057_bin.16
SRR5580071_bin.7
SRR5580072_bin.26
SRR5580088_bin.20
SRR5580124_bin.14
SRR5963196_bin.3
SRR5963216_bin.11
SRR5963310_bin.9
SRR5963375_bin.12
SRR600047_bin.1
SRR6028224_bin.11
SRR6028225_bin.3
SRR6028269_bin.9
SRR6028287_bin.7
SRR6028299_bin.21
SRR6028305_bin.17
SRR6028317_bin.3
SRR6028347_bin.7
SRR6028385_bin.14
SRR6028389_bin.15
SRR6028426_bin.11
SRR6028449_bin.11
SRR6028464_bin.16
SRR6028478_bin.12
SRR6028498_bin.10
SRR6028521_bin.3
SRR6028556_bin.10
SRR6028573_bin.5
SRR6028576_bin.13
SRR6028656_bin.7
SRR6054447_bin.8
SRR6054490_bin.16
SRR609175_bin.1
SRR6257380_bin.2
SRR6257451_bin.6
SRR643517_bin.2
SRR769519_bin.12
SRR769524_bin.2
SRR769537_bin.19
