# Supplementary material for: PlasForest: a homology-based random forest classifier for plasmid detection in genomic datasets
Source: BMC Bioinformatics. 2021 Jun 26;22:349. doi: 10.1186/s12859-021-04270-w (PMC8236179; doi:10.1186/s12859-021-04270-w)
Supplement: Supplementary file 4 — Additional file 4. Table S1: Empirical distribution of contig sizes used to cut complete genomes into contigs. [file 12859_2021_4270_MOESM4_ESM.csv]

contig_length	contig_number
50	7
51	11
52	4
53	2
54	2
56	1
57	2
59	2
60	2
61	7
62	6
63	4
64	2
65	4
67	7
68	41
69	36
70	33
71	40
72	23
73	48
74	46
75	38
76	49
77	42
78	34
79	33
80	42
81	40
82	105
83	55
84	70
85	94
86	52
87	35
88	31
89	39
90	57
91	40
92	37
93	57
94	42
95	43
96	41
97	44
98	63
99	55
100	28
101	46
102	38
103	207
104	45
105	54
106	70
107	31
108	33
109	45
110	24
111	33
112	42
113	43
114	22
115	36
116	48
117	28
118	36
119	30
120	26
121	49
122	22
123	27
124	48
125	24
126	26
127	30
128	25
129	37
130	35
131	29
132	37
133	40
134	35
135	39
136	46
137	25
138	34
139	23
140	25
141	29
142	27
143	39
144	30
145	243
146	41
147	37
148	52
149	25
150	31
151	31
152	17
153	15
154	22
155	24
156	22
157	29
158	24
159	24
160	56
161	26
162	20
163	27
164	30
165	30
166	16
167	30
168	36
169	48
170	29
171	29
172	40
173	36
174	116
175	34
176	43
177	50
178	29
179	54
180	41
181	72
182	51
183	33
184	33
185	43
186	45
187	50
188	63
189	35
190	31
191	37
192	31
193	33
194	66
195	67
196	58
197	57
198	35
199	44
200	76
201	40
202	67
203	76
204	70
205	42
206	54
207	56
208	47
209	61
210	39
211	59
212	28
213	81
214	83
215	81
216	44
217	168
218	59
219	55
220	48
221	37
222	44
223	29
224	43
225	81
226	36
227	42
228	54
229	51
230	52
231	58
232	64
233	21
234	17
235	24
236	29
237	60
238	39
239	48
240	63
241	36
242	17
243	30
244	46
245	30
246	39
247	25
248	35
249	30
250	44
251	40
252	60
253	28
254	31
255	51
256	30
257	55
258	28
259	29
260	29
261	33
262	45
263	40
264	31
265	117
266	38
267	81
268	33
269	35
270	24
271	42
272	30
273	28
274	48
275	61
276	55
277	45
278	200
279	31
280	68
281	98
282	26
283	17
284	27
285	31
286	24
287	41
288	30
289	16
290	20
291	26
292	38
293	33
294	30
295	39
296	17
297	18
298	26
299	50
300	80
301	41
302	34
303	77
304	38
305	57
306	40
307	48
308	73
309	141
310	49
311	33
312	49
313	350
314	43
315	73
316	26
317	67
318	73
319	41
320	61
321	22
322	30
323	31
324	55
325	34
326	31
327	23
328	23
329	54
330	39
331	19
332	50
333	57
334	39
335	86
336	71
337	51
338	69
339	106
340	48
341	81
342	51
343	139
344	31
345	43
346	45
347	95
348	60
349	156
350	64
351	190
352	84
353	84
354	79
355	60
356	28
357	56
358	144
359	39
360	53
361	67
362	63
363	69
364	74
365	41
366	81
367	47
368	178
369	64
370	55
371	90
372	48
373	54
374	64
375	41
376	37
377	83
378	52
379	35
380	43
381	49
382	71
383	52
384	67
385	92
386	51
387	61
388	59
389	51
390	50
391	54
392	42
393	41
394	47
395	35
396	56
397	76
398	94
399	102
400	60
401	50
402	39
403	30
404	42
405	44
406	39
407	83
408	31
409	71
410	47
411	107
412	84
413	41
414	34
415	64
416	61
417	30
418	30
419	63
420	23
421	36
422	56
423	51
424	47
425	22
426	34
427	131
428	34
429	27
430	47
431	89
432	171
433	45
434	57
435	51
436	34
437	223
438	35
439	41
440	27
441	53
442	34
443	31
444	60
445	96
446	40
447	56
448	52
449	144
450	40
451	48
452	221
453	190
454	54
455	39
456	27
457	53
458	29
459	69
460	59
461	42
462	71
463	72
464	40
465	41
466	35
467	50
468	62
469	54
470	113
471	29
472	44
473	20
474	24
475	47
476	37
477	24
478	41
479	26
480	30
481	44
482	111
483	48
484	61
485	37
486	51
487	18
488	34
489	37
490	38
491	33
492	37
493	35
494	37
495	35
496	37
497	41
498	29
499	30
500	45
501	33
502	76
503	98
504	51
505	36
506	39
507	27
508	34
509	30
510	52
511	33
512	46
513	42
514	34
515	67
516	39
517	43
518	34
519	23
520	34
521	23
522	37
523	26
524	22
525	35
526	57
527	28
528	42
529	46
530	39
531	30
532	51
533	81
534	35
535	28
536	56
537	24
538	29
539	22
540	31
541	27
542	24
543	30
544	28
545	47
546	42
547	42
548	30
549	41
550	47
551	60
552	40
553	35
554	29
555	37
556	36
557	36
558	26
559	23
560	22
561	42
562	48
563	18
564	30
565	39
566	28
567	52
568	38
569	30
570	36
571	29
572	107
573	67
574	45
575	35
576	57
577	143
578	46
579	44
580	34
581	58
582	41
583	26
584	47
585	33
586	50
587	57
588	42
589	20
590	31
591	51
592	52
593	38
594	36
595	37
596	28
597	25
598	135
599	66
600	37
601	33
602	39
603	26
604	33
605	49
606	37
607	33
608	35
609	51
610	21
611	43
612	37
613	16
614	37
615	38
616	106
617	29
618	36
619	19
620	44
621	55
622	43
623	23
624	21
625	24
626	20
627	31
628	30
629	21
630	33
631	46
632	38
633	19
634	25
635	29
636	45
637	48
638	42
639	34
640	67
641	26
642	53
643	46
644	22
645	31
646	44
647	59
648	20
649	25
650	61
651	63
652	51
653	58
654	45
655	28
656	22
657	15
658	92
659	27
660	31
661	48
662	34
663	49
664	39
665	30
666	33
667	47
668	35
669	44
670	44
671	71
672	33
673	30
674	29
675	75
676	39
677	39
678	41
679	33
680	34
681	43
682	27
683	290
684	22
685	24
686	26
687	25
688	19
689	38
690	18
691	33
692	24
693	27
694	42
695	17
696	25
697	22
698	26
699	38
700	39
701	36
702	58
703	197
704	22
705	30
706	43
707	17
708	34
709	24
710	33
711	20
712	22
713	22
714	30
715	26
716	28
717	46
718	37
719	38
720	21
721	29
722	13
723	22
724	18
725	41
726	25
727	27
728	26
729	39
730	56
731	38
732	26
733	25
734	28
735	25
736	25
737	45
738	30
739	16
740	13
741	24
742	69
743	36
744	37
745	49
746	18
747	35
748	28
749	23
750	23
751	33
752	29
753	11
754	20
755	23
756	36
757	33
758	23
759	16
760	26
761	29
762	20
763	22
764	29
765	30
766	63
767	33
768	36
769	33
770	25
771	37
772	36
773	31
774	34
775	52
776	40
777	28
778	33
779	41
780	121
781	132
782	48
783	48
784	28
785	34
786	31
787	33
788	34
789	33
790	28
791	336
792	22
793	28
794	47
795	67
796	24
797	27
798	25
799	22
800	23
801	35
802	31
803	25
804	20
805	25
806	27
807	29
808	48
809	20
810	24
811	13
812	187
813	116
814	90
815	36
816	17
817	20
818	24
819	22
820	17
821	28
822	19
823	20
824	12
825	18
826	20
827	34
828	16
829	21
830	29
831	11
832	27
833	49
834	38
835	21
836	18
837	25
838	20
839	20
840	27
841	18
842	23
843	19
844	23
845	16
846	17
847	31
848	29
849	20
850	41
851	13
852	25
853	22
854	20
855	16
856	38
857	99
858	22
859	14
860	16
861	19
862	23
863	9
864	17
865	39
866	16
867	28
868	20
869	25
870	26
871	28
872	17
873	19
874	17
875	10
876	22
877	17
878	26
879	34
880	61
881	26
882	20
883	42
884	29
885	26
886	29
887	17
888	29
889	17
890	18
891	21
892	24
893	27
894	67
895	29
896	15
897	25
898	18
899	18
900	37
901	21
902	29
903	18
904	48
905	29
906	27
907	16
908	20
909	41
910	26
911	24
912	28
913	25
914	35
915	36
916	17
917	36
918	59
919	94
920	28
921	27
922	22
923	29
924	37
925	24
926	37
927	27
928	34
929	144
930	27
931	43
932	34
933	39
934	35
935	53
936	37
937	24
938	21
939	79
940	87
941	28
942	33
943	29
944	24
945	26
946	41
947	33
948	27
949	30
950	192
951	33
952	79
953	24
954	22
955	27
956	36
957	61
958	51
959	22
960	41
961	22
962	14
963	15
964	42
965	21
966	27
967	23
968	33
969	26
970	13
971	27
972	55
973	16
974	71
975	38
976	42
977	31
978	25
979	48
980	35
981	26
982	25
983	108
984	36
985	31
986	29
987	22
988	27
989	14
990	25
991	22
992	40
993	29
994	35
995	35
996	111
997	71
998	37
999	23
1000	20
1001	24
1002	26
1003	17
1004	24
1005	23
1006	33
1007	72
1008	34
1009	26
1010	22
1011	33
1012	29
1013	47
1014	17
1015	24
1016	27
1017	23
1018	41
1019	29
1020	22
1021	27
1022	19
1023	26
1024	24
1025	23
1026	24
1027	24
1028	36
1029	21
1030	30
1031	29
1032	207
1033	33
1034	39
1035	42
1036	280
1037	23
1038	18
1039	48
1040	64
1041	24
1042	22
1043	39
1044	49
1045	15
1046	136
1047	23
1048	23
1049	34
1050	23
1051	20
1052	10
1053	18
1054	22
1055	18
1056	21
1057	25
1058	24
1059	25
1060	26
1061	15
1062	16
1063	29
1064	42
1065	41
1066	25
1067	39
1068	20
1069	64
1070	24
1071	21
1072	19
1073	35
1074	28
1075	27
1076	14
1077	28
1078	35
1079	41
1080	17
1081	38
1082	31
1083	30
1084	11
1085	18
1086	24
1087	28
1088	21
1089	22
1090	33
1091	36
1092	29
1093	175
1094	28
1095	27
1096	45
1097	45
1098	28
1099	21
1100	29
1101	30
1102	28
1103	33
1104	36
1105	22
1106	37
1107	24
1108	38
1109	21
1110	29
1111	27
1112	68
1113	79
1114	28
1115	45
1116	26
1117	33
1118	20
1119	21
1120	26
1121	17
1122	22
1123	19
1124	19
1125	23
1126	14
1127	28
1128	20
1129	113
1130	21
1131	46
1132	51
1133	14
1134	19
1135	24
1136	21
1137	29
1138	12
1139	28
1140	214
1141	26
1142	22
1143	28
1144	25
1145	50
1146	24
1147	20
1148	19
1149	40
1150	14
1151	41
1152	16
1153	30
1154	54
1155	29
1156	68
1157	21
1158	33
1159	61
1160	25
1161	42
1162	74
1163	114
1164	48
1165	34
1166	28
1167	24
1168	25
1169	18
1170	23
1171	38
1172	26
1173	30
1174	13
1175	41
1176	19
1177	35
1178	17
1179	29
1180	36
1181	55
1182	20
1183	20
1184	20
1185	25
1186	13
1187	23
1188	30
1189	26
1190	18
1191	14
1192	14
1193	19
1194	9
1195	23
1196	24
1197	15
1198	15
1199	15
1200	50
1201	19
1202	24
1203	15
1204	21
1205	25
1206	26
1207	28
1208	20
1209	20
1210	20
1211	16
1212	29
1213	22
1214	21
1215	26
1216	22
1217	27
1218	18
1219	27
1220	22
1221	17
1222	43
1223	19
1224	28
1225	30
1226	29
1227	33
1228	39
1229	21
1230	25
1231	21
1232	19
1233	23
1234	24
1235	26
1236	16
1237	17
1238	23
1239	22
1240	11
1241	21
1242	20
1243	29
1244	28
1245	19
1246	33
1247	21
1248	22
1249	22
1250	16
1251	20
1252	24
1253	19
1254	27
1255	19
1256	13
1257	13
1258	16
1259	22
1260	27
1261	14
1262	20
1263	17
1264	12
1265	20
1266	13
1267	14
1268	18
1269	18
1270	24
1271	23
1272	17
1273	16
1274	12
1275	20
1276	22
1277	22
1278	17
1279	9
1280	22
1281	21
1282	21
1283	24
1284	23
1285	27
1286	26
1287	25
1288	17
1289	9
1290	15
1291	8
1292	18
1293	28
1294	17
1295	15
1296	25
1297	19
1298	26
1299	19
1300	26
1301	30
1302	23
1303	21
1304	21
1305	31
1306	33
1307	42
1308	35
1309	18
1310	19
1311	33
1312	18
1313	26
1314	14
1315	16
1316	14
1317	11
1318	15
1319	5
1320	13
1321	18
1322	17
1323	19
1324	17
1325	14
1326	18
1327	16
1328	24
1329	19
1330	23
1331	20
1332	10
1333	19
1334	17
1335	17
1336	23
1337	41
1338	16
1339	9
1340	14
1341	18
1342	8
1343	17
1344	20
1345	18
1346	16
1347	15
1348	15
1349	24
1350	26
1351	13
1352	13
1353	13
1354	15
1355	11
1356	15
1357	13
1358	14
1359	27
1360	26
1361	18
1362	21
1363	19
1364	10
1365	27
1366	18
1367	21
1368	11
1369	37
1370	14
1371	35
1372	25
1373	15
1374	18
1375	42
1376	46
1377	29
1378	18
1379	12
1380	26
1381	14
1382	12
1383	27
1384	21
1385	11
1386	14
1387	19
1388	12
1389	9
1390	19
1391	15
1392	29
1393	19
1394	27
1395	12
1396	18
1397	29
1398	10
1399	20
1400	19
1401	19
1402	26
1403	18
1404	25
1405	18
1406	30
1407	22
1408	24
1409	24
1410	12
1411	48
1412	23
1413	12
1414	23
1415	19
1416	15
1417	15
1418	24
1419	17
1420	23
1421	17
1422	14
1423	29
1424	16
1425	15
1426	18
1427	12
1428	29
1429	18
1430	57
1431	27
1432	25
1433	27
1434	27
1435	31
1436	22
1437	31
1438	22
1439	21
1440	33
1441	38
1442	38
1443	36
1444	36
1445	39
1446	28
1447	28
1448	29
1449	13
1450	26
1451	46
1452	42
1453	44
1454	20
1455	37
1456	17
1457	18
1458	38
1459	43
1460	39
1461	28
1462	21
1463	47
1464	53
1465	28
1466	42
1467	24
1468	26
1469	39
1470	30
1471	30
1472	19
1473	21
1474	43
1475	26
1476	29
1477	30
1478	17
1479	27
1480	44
1481	59
1482	29
1483	24
1484	43
1485	19
1486	15
1487	36
1488	25
1489	17
1490	22
1491	39
1492	26
1493	20
1494	21
1495	20
1496	17
1497	24
1498	20
1499	23
1500	22
1501	21
1502	29
1503	31
1504	24
1505	17
1506	31
1507	28
1508	34
1509	22
1510	26
1511	17
1512	56
1513	36
1514	29
1515	24
1516	14
1517	19
1518	25
1519	38
1520	42
1521	27
1522	31
1523	25
1524	25
1525	34
1526	38
1527	35
1528	23
1529	14
1530	25
1531	26
1532	36
1533	24
1534	18
1535	30
1536	49
1537	36
1538	16
1539	52
1540	55
1541	25
1542	15
1543	14
1544	13
1545	46
1546	25
1547	163
1548	29
1549	7
1550	20
1551	38
1552	35
1553	23
1554	27
1555	46
1556	23
1557	36
1558	24
1559	29
1560	18
1561	21
1562	19
1563	35
1564	22
1565	15
1566	20
1567	26
1568	27
1569	27
1570	23
1571	21
1572	28
1573	34
1574	17
1575	28
1576	30
1577	42
1578	36
1579	42
1580	96
1581	46
1582	739
1583	24
1584	47
1585	34
1586	72
1587	111
1588	26
1589	27
1590	21
1591	19
1592	22
1593	15
1594	26
1595	16
1596	17
1597	27
1598	20
1599	26
1600	19
1601	21
1602	19
1603	16
1604	29
1605	21
1606	14
1607	18
1608	26
1609	15
1610	29
1611	14
1612	14
1613	9
1614	23
1615	16
1616	24
1617	20
1618	19
1619	17
1620	22
1621	28
1622	12
1623	18
1624	12
1625	12
1626	11
1627	19
1628	18
1629	11
1630	17
1631	15
1632	19
1633	28
1634	23
1635	21
1636	33
1637	16
1638	31
1639	26
1640	18
1641	12
1642	12
1643	40
1644	16
1645	28
1646	12
1647	24
1648	21
1649	25
1650	45
1651	19
1652	14
1653	20
1654	19
1655	9
1656	17
1657	21
1658	28
1659	18
1660	18
1661	21
1662	21
1663	25
1664	14
1665	18
1666	34
1667	27
1668	13
1669	17
1670	16
1671	20
1672	17
1673	25
1674	21
1675	21
1676	18
1677	17
1678	39
1679	21
1680	26
1681	54
1682	16
1683	29
1684	39
1685	18
1686	27
1687	19
1688	37
1689	27
1690	22
1691	20
1692	13
1693	9
1694	18
1695	16
1696	20
1697	24
1698	8
1699	17
1700	16
1701	26
1702	21
1703	28
1704	13
1705	22
1706	8
1707	18
1708	13
1709	17
1710	23
1711	27
1712	18
1713	15
1714	18
1715	24
1716	45
1717	12
1718	13
1719	15
1720	16
1721	19
1722	24
1723	16
1724	6
1725	20
1726	17
1727	13
1728	19
1729	22
1730	8
1731	8
1732	18
1733	16
1734	17
1735	13
1736	17
1737	24
1738	21
1739	21
1740	15
1741	21
1742	15
1743	13
1744	22
1745	11
1746	13
1747	17
1748	18
1749	14
1750	21
1751	23
1752	23
1753	18
1754	21
1755	20
1756	23
1757	17
1758	21
1759	27
1760	52
1761	12
1762	13
1763	19
1764	16
1765	38
1766	21
1767	23
1768	17
1769	14
1770	31
1771	36
1772	16
1773	23
1774	19
1775	17
1776	24
1777	11
1778	30
1779	30
1780	29
1781	15
1782	27
1783	22
1784	19
1785	17
1786	28
1787	30
1788	14
1789	17
1790	12
1791	11
1792	23
1793	25
1794	16
1795	16
1796	28
1797	19
1798	10
1799	18
1800	13
1801	23
1802	10
1803	33
1804	14
1805	11
1806	8
1807	22
1808	23
1809	16
1810	23
1811	25
1812	20
1813	27
1814	26
1815	23
1816	16
1817	23
1818	25
1819	14
1820	20
1821	10
1822	12
1823	24
1824	16
1825	14
1826	19
1827	19
1828	20
1829	25
1830	26
1831	37
1832	24
1833	7
1834	28
1835	26
1836	8
1837	25
1838	14
1839	24
1840	16
1841	21
1842	16
1843	19
1844	22
1845	15
1846	36
1847	17
1848	27
1849	30
1850	22
1851	28
1852	14
1853	12
1854	16
1855	14
1856	12
1857	15
1858	19
1859	21
1860	19
1861	18
1862	30
1863	16
1864	23
1865	16
1866	17
1867	21
1868	12
1869	28
1870	26
1871	29
1872	19
1873	21
1874	26
1875	23
1876	21
1877	7
1878	16
1879	11
1880	24
1881	11
1882	21
1883	10
1884	11
1885	18
1886	24
1887	20
1888	16
1889	13
1890	16
1891	13
1892	13
1893	13
1894	19
1895	12
1896	7
1897	14
1898	20
1899	17
1900	34
1901	13
1902	19
1903	20
1904	23
1905	28
1906	27
1907	18
1908	7
1909	7
1910	14
1911	9
1912	14
1913	15
1914	15
1915	15
1916	17
1917	14
1918	16
1919	33
1920	25
1921	25
1922	18
1923	18
1924	14
1925	14
1926	31
1927	16
1928	15
1929	20
1930	21
1931	21
1932	35
1933	13
1934	16
1935	15
1936	17
1937	34
1938	10
1939	17
1940	18
1941	15
1942	9
1943	17
1944	21
1945	13
1946	18
1947	17
1948	23
1949	9
1950	17
1951	30
1952	26
1953	19
1954	17
1955	17
1956	17
1957	15
1958	16
1959	21
1960	14
1961	15
1962	11
1963	22
1964	15
1965	17
1966	18
1967	16
1968	12
1969	9
1970	27
1971	17
1972	12
1973	12
1974	36
1975	7
1976	15
1977	14
1978	22
1979	29
1980	26
1981	59
1982	15
1983	14
1984	24
1985	21
1986	27
1987	27
1988	24
1989	18
1990	17
1991	19
1992	16
1993	26
1994	19
1995	34
1996	47
1997	17
1998	22
1999	31
2000	24
2001	20
2002	17
2003	21
2004	20
2005	25
2006	17
2007	15
2008	23
2009	33
2010	29
2011	15
2012	30
2013	13
2014	11
2015	17
2016	26
2017	20
2018	19
2019	12
2020	22
2021	22
2022	17
2023	19
2024	124
2025	19
2026	34
2027	85
2028	16
2029	35
2030	23
2031	33
2032	25
2033	20
2034	24
2035	28
2036	18
2037	40
2038	74
2039	15
2040	20
2041	24
2042	23
2043	27
2044	18
2045	11
2046	18
2047	17
2048	39
2049	25
2050	15
2051	24
[truncated: 143,789 more rows]
