# Supplementary material for: PlasForest: a homology-based random forest classifier for plasmid detection in genomic datasets
Source: BMC Bioinformatics. 2021 Jun 26;22:349. doi: 10.1186/s12859-021-04270-w (PMC8236179; doi:10.1186/s12859-021-04270-w)
Supplement: Supplementary file 5 — Additional file 5. Table S2A: Identifiers and positions of contigs used to create the balanced training set. [file 12859_2021_4270_MOESM5_ESM.csv]

contig_id	label	start	end	length
NC_000913.3	Chromosome	4640835	4641651	817
NC_007164.1	Chromosome	2461574	2461878	305
NC_007164.1	Chromosome	2461880	2462397	518
NC_007164.1	Chromosome	2462399	2462455	57
NC_002620.2	Chromosome	726836	727319	484
NC_002620.2	Chromosome	1072252	1072949	698
NC_002737.2	Chromosome	1815826	1816321	496
NC_002737.2	Chromosome	1851517	1852047	531
NC_002737.2	Chromosome	1852049	1852432	384
NC_002946.2	Chromosome	2152598	2153125	528
NC_002946.2	Chromosome	2153127	2153921	795
NC_002662.1	Chromosome	2365201	2365403	203
NC_002662.1	Chromosome	2365405	2365588	184
NC_003028.3	Chromosome	589259	589499	241
NC_003028.3	Chromosome	2160181	2160841	661
NC_002696.2	Chromosome	4015862	4016319	458
NC_002696.2	Chromosome	4016321	4016597	277
NC_002696.2	Chromosome	4016599	4016946	348
NC_003869.1	Chromosome	2689069	2689444	376
NC_006526.2	Chromosome	2055494	2055997	504
NC_006526.2	Chromosome	2055999	2056362	364
NC_003317.1	Chromosome	2116244	2116613	370
NC_003317.1	Chromosome	2116615	2116931	317
NC_003317.1	Chromosome	2116933	2117143	211
NC_003318.1	Chromosome	1176560	1177162	603
NC_003318.1	Chromosome	1177164	1177561	398
NC_003318.1	Chromosome	1177563	1177786	224
NC_004116.1	Chromosome	2158225	2158523	299
NC_004116.1	Chromosome	2160039	2160266	228
NC_003485.1	Chromosome	1892551	1893216	666
NC_003485.1	Chromosome	1894558	1894864	307
NC_003485.1	Chromosome	1894866	1895016	151
NC_004061.1	Chromosome	588895	589473	579
NC_004061.1	Chromosome	640752	641119	368
NC_004061.1	Chromosome	641121	641453	333
NC_004070.1	Chromosome	1899988	1900328	341
NC_004070.1	Chromosome	1900330	1900520	191
NC_004307.2	Chromosome	2255633	2256578	946
NC_004307.2	Chromosome	2256580	2256639	60
NC_003361.3	Chromosome	1157576	1158326	751
NC_003361.3	Chromosome	1171604	1172419	816
NC_003361.3	Chromosome	1172421	1172821	401
NC_003361.3	Chromosome	1172823	1173389	567
NC_004557.1	Chromosome	2795716	2796029	314
NC_004557.1	Chromosome	2798454	2798767	314
NC_004557.1	Chromosome	2798769	2799250	482
NC_004461.1	Chromosome	2498482	2499103	622
NC_004461.1	Chromosome	2499105	2499278	174
NC_004545.1	Chromosome	418509	419454	946
NC_004545.1	Chromosome	583925	584693	769
NC_004545.1	Chromosome	602130	603050	921
NC_004545.1	Chromosome	615567	615979	413
NC_004722.1	Chromosome	1830861	1831211	351
NC_002944.2	Chromosome	4828741	4829111	371
NC_002944.2	Chromosome	4829113	4829196	84
NC_002944.2	Chromosome	4829198	4829780	583
NC_004917.1	Chromosome	532494	533135	642
NC_004917.1	Chromosome	1488475	1489186	712
NC_004917.1	Chromosome	1796254	1796639	386
NC_004917.1	Chromosome	1796641	1797505	865
NC_004917.1	Chromosome	1798521	1798862	342
NC_004917.1	Chromosome	1798864	1799145	282
NC_005042.1	Chromosome	1750629	1750894	266
NC_005042.1	Chromosome	1750896	1751008	113
NC_005042.1	Chromosome	1751010	1751079	70
NC_002939.5	Chromosome	549768	550765	998
NC_002939.5	Chromosome	3582660	3583151	492
NC_002939.5	Chromosome	3813933	3814127	195
NC_006142.1	Chromosome	1111044	1111256	213
NC_006142.1	Chromosome	1111258	1111495	238
NC_005362.1	Chromosome	1992183	1992670	488
NC_005835.1	Chromosome	1893574	1894233	660
NC_005835.1	Chromosome	1894235	1894726	492
NC_005835.1	Chromosome	1894728	1894876	149
NC_006932.1	Chromosome	2085012	2085843	832
NC_006932.1	Chromosome	2089625	2090337	713
NC_006932.1	Chromosome	2123663	2124240	578
NC_006933.1	Chromosome	1157426	1158344	919
NC_006933.1	Chromosome	1161390	1162203	814
NC_005945.1	Chromosome	5228134	5228513	380
NC_005945.1	Chromosome	5228515	5228662	148
NC_002973.6	Chromosome	2904229	2904895	667
NC_002973.6	Chromosome	2904897	2905186	290
NC_006055.1	Chromosome	11	693	683
NC_006055.1	Chromosome	92420	93402	983
NC_006055.1	Chromosome	303045	303835	791
NC_006055.1	Chromosome	303837	304765	929
NC_006055.1	Chromosome	305814	306265	452
NC_006055.1	Chromosome	306267	306736	470
NC_006055.1	Chromosome	306738	307105	368
NC_006055.1	Chromosome	307107	308102	996
NC_006055.1	Chromosome	454695	455551	857
NC_006055.1	Chromosome	467506	468163	658
NC_006055.1	Chromosome	468165	468762	598
NC_006055.1	Chromosome	624610	625207	598
NC_006055.1	Chromosome	636577	637495	919
NC_006055.1	Chromosome	690040	690471	432
NC_006055.1	Chromosome	754824	755272	449
NC_006055.1	Chromosome	789332	790034	703
NC_006055.1	Chromosome	790036	790816	781
NC_006055.1	Chromosome	790818	791287	470
NC_006055.1	Chromosome	791289	791715	427
NC_006055.1	Chromosome	792881	793223	343
NC_006908.1	Chromosome	32729	33509	781
NC_006908.1	Chromosome	44773	45085	313
NC_006908.1	Chromosome	104772	105474	703
NC_006908.1	Chromosome	105476	106287	812
NC_006908.1	Chromosome	140151	140962	812
NC_006908.1	Chromosome	140964	141540	577
NC_006908.1	Chromosome	265561	266243	683
NC_006908.1	Chromosome	371596	372376	781
NC_006908.1	Chromosome	430830	431620	791
NC_006908.1	Chromosome	526735	527332	598
NC_006908.1	Chromosome	556772	557562	791
NC_006908.1	Chromosome	619334	620124	791
NC_006908.1	Chromosome	682647	683223	577
NC_006908.1	Chromosome	686092	686540	449
NC_006908.1	Chromosome	725410	725986	577
NC_006908.1	Chromosome	725988	726799	812
NC_006908.1	Chromosome	726801	727249	449
NC_006908.1	Chromosome	733304	733755	452
NC_006908.1	Chromosome	733757	734685	929
NC_006908.1	Chromosome	763163	763599	437
NC_006908.1	Chromosome	768314	769125	812
NC_006908.1	Chromosome	770174	771102	929
NC_006833.1	Chromosome	1079885	1080083	199
NC_006322.1	Chromosome	66514	67431	918
NC_006322.1	Chromosome	759413	759968	556
NC_006322.1	Chromosome	3295698	3296646	949
NC_006322.1	Chromosome	4221717	4222009	293
NC_006322.1	Chromosome	4222011	4222644	634
NC_007530.2	Chromosome	839578	839806	229
NC_007530.2	Chromosome	5227314	5227418	105
NC_000915.1	Chromosome	371590	371927	338
NC_000915.1	Chromosome	583617	584420	804
NC_000915.1	Chromosome	1667642	1667866	225
NC_001263.1	Chromosome	2648529	2648637	109
NC_001264.1	Chromosome	411639	411821	183
NC_001264.1	Chromosome	411823	412182	360
NC_001264.1	Chromosome	412184	412347	164
NC_000918.1	Chromosome	205480	205765	286
NC_000918.1	Chromosome	894333	894757	425
NC_000918.1	Chromosome	1550309	1550477	169
NC_000918.1	Chromosome	1550479	1551334	856
NC_000117.1	Chromosome	1035724	1035948	225
NC_000117.1	Chromosome	1041801	1042230	430
NC_000117.1	Chromosome	1042232	1042518	287
NC_000922.1	Chromosome	1224242	1224444	203
NC_000922.1	Chromosome	1229770	1229926	157
NC_000922.1	Chromosome	1229928	1230162	235
NC_000922.1	Chromosome	1230164	1230229	66
NC_003030.1	Chromosome	3202789	3203312	524
NC_003030.1	Chromosome	3938659	3939425	767
NC_003030.1	Chromosome	3939427	3940274	848
NC_003030.1	Chromosome	3940276	3940879	604
NC_000921.1	Chromosome	103	780	678
NC_000921.1	Chromosome	1538326	1539261	936
NC_000921.1	Chromosome	1643484	1643830	347
NC_003112.2	Chromosome	2268813	2269358	546
NC_003112.2	Chromosome	2271693	2272045	353
NC_003112.2	Chromosome	2272047	2272359	313
NC_002695.2	Chromosome	5481959	5482758	800
NC_002695.2	Chromosome	5482760	5483452	693
NC_002695.2	Chromosome	5489937	5490729	793
NC_002695.2	Chromosome	5490731	5490908	178
NC_002695.2	Chromosome	5497732	5497864	133
NC_002695.2	Chromosome	5497866	5498577	712
NC_004344.2	Chromosome	1732	2231	500
NC_004344.2	Chromosome	100349	100782	434
NC_004344.2	Chromosome	100784	101778	995
NC_004344.2	Chromosome	101780	102587	808
NC_004344.2	Chromosome	135300	136228	929
NC_004344.2	Chromosome	181689	182095	407
NC_004344.2	Chromosome	300011	300966	956
NC_004344.2	Chromosome	315875	316826	952
NC_004344.2	Chromosome	433971	434322	352
NC_004344.2	Chromosome	581310	582091	782
NC_004344.2	Chromosome	655564	656497	934
NC_004344.2	Chromosome	663411	664184	774
NC_004344.2	Chromosome	696484	697103	620
NC_004344.2	Chromosome	697105	697417	313
NC_004344.2	Chromosome	697419	697723	305
NC_006570.2	Chromosome	12	714	703
NC_006570.2	Chromosome	67120	67717	598
NC_006570.2	Chromosome	89885	90316	432
NC_006570.2	Chromosome	155601	155878	278
NC_006570.2	Chromosome	268058	268710	653
NC_006570.2	Chromosome	297673	298070	398
NC_006570.2	Chromosome	322789	323200	412
NC_006570.2	Chromosome	500058	500655	598
NC_006570.2	Chromosome	596012	596448	437
NC_006570.2	Chromosome	596450	597120	671
NC_006570.2	Chromosome	597122	597498	377
NC_006570.2	Chromosome	597500	598312	813
NC_006570.2	Chromosome	602228	603007	780
NC_006570.2	Chromosome	666258	666855	598
NC_006570.2	Chromosome	739379	739848	470
NC_006570.2	Chromosome	739850	740422	573
NC_006570.2	Chromosome	740424	740875	452
NC_006570.2	Chromosome	740877	741529	653
NC_006570.2	Chromosome	819009	819926	918
NC_006570.2	Chromosome	819928	820270	343
NC_006570.2	Chromosome	936787	937185	399
NC_006570.2	Chromosome	1023404	1024342	939
NC_006570.2	Chromosome	1024344	1025339	996
NC_006570.2	Chromosome	1050946	1051648	703
NC_006570.2	Chromosome	1060971	1061700	730
NC_006570.2	Chromosome	1115756	1116104	349
NC_006570.2	Chromosome	1185118	1185733	616
NC_006570.2	Chromosome	1186776	1187458	683
NC_006570.2	Chromosome	1258318	1259211	894
NC_006570.2	Chromosome	1439972	1440453	482
NC_006570.2	Chromosome	1623261	1623913	653
NC_006570.2	Chromosome	1741123	1742002	880
NC_006570.2	Chromosome	1742004	1742619	616
NC_006570.2	Chromosome	1742621	1743018	398
NC_006570.2	Chromosome	1854868	1855647	780
NC_006570.2	Chromosome	1891798	1892610	813
NC_006570.2	Chromosome	1892612	1892774	163
NC_007356.1	Chromosome	1394865	1395501	637
NC_000964.3	Chromosome	4215151	4215504	354
NC_000964.3	Chromosome	4215506	4215605	100
NC_004757.1	Chromosome	320293	321138	846
NC_004757.1	Chromosome	496323	496670	348
NC_004757.1	Chromosome	664406	664785	380
NC_004757.1	Chromosome	938546	939497	952
NC_004757.1	Chromosome	1079611	1079991	381
NC_004757.1	Chromosome	1467177	1467707	531
NC_004757.1	Chromosome	1839896	1840530	635
NC_004757.1	Chromosome	2810486	2810875	390
NC_004757.1	Chromosome	2810877	2811833	957
NC_004757.1	Chromosome	2811835	2812093	259
NC_009089.1	Chromosome	4290058	4290251	194
NC_008313.1	Chromosome	2427102	2427904	803
NC_008313.1	Chromosome	3739039	3739738	700
NC_008313.1	Chromosome	4051440	4052031	592
NC_008314.1	Chromosome	2909857	2910398	542
NC_008314.1	Chromosome	2911899	2912267	369
NC_008314.1	Chromosome	2912269	2912489	221
NC_008229.1	Chromosome	1538748	1539326	579
NC_008229.1	Chromosome	1549786	1550705	920
NC_008229.1	Chromosome	1551905	1552358	454
NC_008229.1	Chromosome	1552360	1552815	456
NC_008229.1	Chromosome	1552817	1553702	886
NC_008229.1	Chromosome	1553704	1553926	223
NC_009332.1	Chromosome	1840125	1840775	651
NC_009332.1	Chromosome	1840777	1841094	318
NC_009332.1	Chromosome	1841096	1841270	175
NC_012121.1	Chromosome	2566033	2566400	368
NC_009004.1	Chromosome	2526331	2527190	860
NC_009004.1	Chromosome	2528671	2529477	807
NC_011000.1	Chromosome	3841141	3841551	411
NC_011000.1	Chromosome	3869775	3870081	307
NC_011001.1	Chromosome	2281393	2281704	312
NC_011002.1	Chromosome	300530	300877	348
NC_011002.1	Chromosome	872686	873682	997
NC_011002.1	Chromosome	873684	873963	280
NC_011002.1	Chromosome	875418	875976	559
NC_012892.2	Chromosome	4558460	4558915	456
NC_017333.1	Chromosome	2868001	2868651	651
NC_017333.1	Chromosome	2871334	2872051	718
NC_017333.1	Chromosome	2872053	2872258	206
NC_017333.1	Chromosome	2872260	2872573	314
NC_002528.1	Chromosome	394859	395798	940
NC_002528.1	Chromosome	636204	636825	622
NC_002528.1	Chromosome	638395	639221	827
NC_002528.1	Chromosome	640435	640680	246
NC_002678.2	Chromosome	5897977	5898829	853
NC_002678.2	Chromosome	7033174	7033729	556
NC_002678.2	Chromosome	7035942	7036070	129
NC_002679.1	Chromosome	351240	351910	671
NC_003366.1	Chromosome	3030397	3030875	479
NC_003366.1	Chromosome	3030877	3031429	553
NC_003155.5	Chromosome	9024520	9025092	573
NC_003155.5	Chromosome	9025094	9025385	292
NC_003155.5	Chromosome	9025387	9025607	221
NC_006510.1	Chromosome	3544639	3544775	137
NC_006361.1	Chromosome	6018932	6019175	244
NC_006361.1	Chromosome	6019177	6019408	232
NC_006361.1	Chromosome	6020467	6021055	589
NC_006361.1	Chromosome	6021057	6021224	168
NC_006582.1	Chromosome	4301338	4301935	598
NC_006582.1	Chromosome	4301937	4302724	788
NC_006582.1	Chromosome	4302726	4303662	937
NC_006582.1	Chromosome	4303664	4303855	192
NC_012731.1	Chromosome	209995	210711	717
NC_012731.1	Chromosome	504266	504939	674
NC_012731.1	Chromosome	2319649	2320022	374
NC_012731.1	Chromosome	2600077	2600741	665
NC_012731.1	Chromosome	3362552	3363015	464
NC_012731.1	Chromosome	4119068	4119962	895
NC_012731.1	Chromosome	4142639	4143588	950
NC_012731.1	Chromosome	4692620	4693194	575
NC_012731.1	Chromosome	5003945	5004886	942
NC_012731.1	Chromosome	5232888	5233694	807
NC_012731.1	Chromosome	5244863	5245453	591
NC_012731.1	Chromosome	5247433	5247942	510
NC_012731.1	Chromosome	5247944	5248519	576
NC_006177.1	Chromosome	3563537	3564107	571
NC_007626.1	Chromosome	4870434	4870893	460
NC_007626.1	Chromosome	4966558	4967147	590
NC_007907.1	Chromosome	5726906	5727355	450
NC_007907.1	Chromosome	5727357	5727533	177
NC_012490.1	Chromosome	6513795	6514718	924
NC_012490.1	Chromosome	6515987	6516161	175
NC_012490.1	Chromosome	6516163	6516283	121
NC_007350.1	Chromosome	2514859	2515663	805
NC_007350.1	Chromosome	2515665	2516574	910
NC_010610.1	Chromosome	1871686	1872514	829
NC_010610.1	Chromosome	2098573	2098684	112
NC_012491.1	Chromosome	6228166	6229161	996
NC_012491.1	Chromosome	6295035	6295833	799
NC_012491.1	Chromosome	6295835	6296262	428
NC_012491.1	Chromosome	6296264	6296435	172
NC_010376.1	Chromosome	4	240	237
NC_010376.1	Chromosome	602307	602538	232
NC_010376.1	Chromosome	1797049	1797256	208
NC_010376.1	Chromosome	1797258	1797576	319
NC_010793.1	Chromosome	2007513	2008266	754
NC_010793.1	Chromosome	2008268	2008940	673
NC_011837.1	Chromosome	3895646	3896120	475
NC_010617.1	Chromosome	2695312	2695543	232
NC_010617.1	Chromosome	2696988	2697438	451
NC_010617.1	Chromosome	2697440	2697539	100
NC_012489.1	Chromosome	4636498	4636957	460
NC_011415.1	Chromosome	4879873	4880274	402
NC_011415.1	Chromosome	4886164	4886252	89
NC_011415.1	Chromosome	4886254	4886679	426
NC_011415.1	Chromosome	4886681	4887057	377
NC_011415.1	Chromosome	4887059	4887230	172
NC_011415.1	Chromosome	4887232	4887470	239
NC_008618.1	Chromosome	2088818	2089478	661
NC_008618.1	Chromosome	2089480	2089644	165
NC_009782.1	Chromosome	2879803	2879991	189
NC_009782.1	Chromosome	2879993	2880167	175
NC_013654.1	Chromosome	4716526	4716762	237
NC_013654.1	Chromosome	4716764	4717002	239
NC_013654.1	Chromosome	4717004	4717090	87
NC_013654.1	Chromosome	4717092	4717229	138
NC_013654.1	Chromosome	4717231	4717337	107
NC_010729.1	Chromosome	2329208	2329974	767
NC_010729.1	Chromosome	2354507	2354687	181
NC_010729.1	Chromosome	2354689	2354885	197
NC_009937.1	Chromosome	5368028	5368982	955
NC_009937.1	Chromosome	5368984	5369399	416
NC_009937.1	Chromosome	5369401	5369771	371
NC_010805.1	Chromosome	2472864	2473161	298
NC_010801.1	Chromosome	918893	919804	912
NC_011999.1	Chromosome	2095400	2095607	208
NC_011999.1	Chromosome	2101902	2102181	280
NC_011999.1	Chromosome	2102183	2102323	141
NC_012207.1	Chromosome	2610280	2611214	935
NC_012207.1	Chromosome	4371075	4371278	204
NC_012207.1	Chromosome	4371280	4371482	203
NC_012207.1	Chromosome	4371484	4371710	227
NC_012891.1	Chromosome	2104574	2105226	653
NC_012891.1	Chromosome	2105228	2105897	670
NC_012891.1	Chromosome	2105899	2106109	211
NC_012891.1	Chromosome	2106111	2106339	229
NC_013854.1	Chromosome	3310969	3311394	426
NC_013353.1	Chromosome	5448349	5449164	816
NC_013353.1	Chromosome	5449166	5449268	103
NC_013364.1	Chromosome	5370957	5371076	120
NC_012522.1	Chromosome	7910808	7911147	340
NC_012522.1	Chromosome	7912192	7912926	735
NC_012522.1	Chromosome	7912928	7913083	156
NC_012522.1	Chromosome	7913085	7913449	365
NC_013209.1	Chromosome	2332128	2332937	810
NC_013209.1	Chromosome	2905299	2905969	671
NC_017100.1	Chromosome	2905007	2905889	883
NC_017121.1	Chromosome	1700396	1701159	764
NC_017121.1	Chromosome	2904879	2905414	536
NC_017121.1	Chromosome	2905416	2906043	628
NC_017146.1	Chromosome	2374149	2374710	562
NC_017146.1	Chromosome	2906453	2907308	856
NC_017111.1	Chromosome	2903771	2904641	871
NC_017150.1	Chromosome	2703944	2704507	564
NC_017150.1	Chromosome	2814166	2814514	349
NC_017150.1	Chromosome	2814516	2814950	435
NC_017150.1	Chromosome	2814952	2815240	289
NC_017108.1	Chromosome	1161256	1161590	335
NC_017108.1	Chromosome	2904163	2904559	397
NC_013715.1	Chromosome	2262948	2263823	876
NC_013715.1	Chromosome	2263825	2264411	587
NC_013715.1	Chromosome	2264413	2264591	179
NC_017482.1	Chromosome	3004868	3005050	183
NC_002570.2	Chromosome	4195406	4196397	992
NC_002570.2	Chromosome	4196399	4197369	971
NC_002570.2	Chromosome	4202136	4202351	216
NC_002491.1	Chromosome	837067	837516	450
NC_002491.1	Chromosome	1156272	1156474	203
NC_002491.1	Chromosome	1223227	1223647	421
NC_002491.1	Chromosome	1223649	1223792	144
NC_002491.1	Chromosome	1226276	1226466	191
NC_002491.1	Chromosome	1226468	1226564	97
NC_004193.1	Chromosome	3629236	3629450	215
NC_004193.1	Chromosome	3629452	3629937	486
NC_004193.1	Chromosome	3629939	3630427	489
NC_004193.1	Chromosome	3630429	3630527	99
NC_003923.1	Chromosome	1006309	1007156	848
NC_003923.1	Chromosome	2819310	2819549	240
NC_003923.1	Chromosome	2819551	2819800	250
NC_003923.1	Chromosome	2819802	2820461	660
NC_004606.1	Chromosome	1893967	1894274	308
NC_003450.3	Chromosome	3307951	3308304	354
NC_003450.3	Chromosome	3308306	3308689	384
NC_003450.3	Chromosome	3308691	3309148	458
NC_003450.3	Chromosome	3309150	3309266	117
NC_003450.3	Chromosome	3309268	3309400	133
NC_005072.1	Chromosome	1648300	1648434	135
NC_005072.1	Chromosome	1652496	1652891	396
NC_005072.1	Chromosome	1652893	1653627	735
NC_005072.1	Chromosome	1656779	1657312	534
NC_005072.1	Chromosome	1657314	1657557	244
NC_005072.1	Chromosome	1657559	1657819	261
NC_005072.1	Chromosome	1657821	1657989	169
NC_005071.1	Chromosome	542824	543529	706
NC_005071.1	Chromosome	1789864	1790352	489
NC_005071.1	Chromosome	2398425	2398614	190
NC_005071.1	Chromosome	2410561	2410799	239
NC_005071.1	Chromosome	2410801	2410872	72
NC_002952.2	Chromosome	2902021	2902235	215
NC_002952.2	Chromosome	2902237	2902454	218
NC_002952.2	Chromosome	2902456	2902618	163
NC_006350.1	Chromosome	998488	998887	400
NC_006350.1	Chromosome	2226098	2226963	866
NC_006350.1	Chromosome	4073596	4074541	946
NC_006351.1	Chromosome	3149229	3149978	750
NC_006351.1	Chromosome	3171884	3172397	514
NC_006351.1	Chromosome	3172399	3173004	606
NC_006270.3	Chromosome	4221362	4222228	867
NC_006270.3	Chromosome	4222230	4222514	285
NC_006270.3	Chromosome	4222516	4222596	81
NC_006086.1	Chromosome	1899618	1899876	259
NC_006348.1	Chromosome	771001	771299	299
NC_006348.1	Chromosome	1033016	1033511	496
NC_006348.1	Chromosome	1235149	1235740	592
NC_006348.1	Chromosome	1243333	1244302	970
NC_006348.1	Chromosome	1989544	1990180	637
NC_006348.1	Chromosome	3509732	3510147	416
NC_006349.2	Chromosome	2323449	2323814	366
NC_006349.2	Chromosome	2323816	2324343	528
NC_006349.2	Chromosome	2324345	2324771	427
NC_006349.2	Chromosome	2324773	2325251	479
NC_006448.1	Chromosome	1757410	1758396	987
NC_006448.1	Chromosome	1795872	1796406	535
NC_006448.1	Chromosome	1796408	1796623	216
NC_006448.1	Chromosome	1796625	1796820	196
NC_003912.7	Chromosome	1038634	1039590	957
NC_003912.7	Chromosome	1427952	1428259	308
NC_003912.7	Chromosome	1777015	1777516	502
NC_003912.7	Chromosome	1777518	1777830	313
NC_002936.3	Chromosome	1468509	1469046	538
NC_002936.3	Chromosome	1469048	1469444	397
NC_002936.3	Chromosome	1469446	1469627	182
NC_002936.3	Chromosome	1469629	1469719	91
NC_002976.3	Chromosome	2616330	2616529	200
NC_003911.1	Chromosome	254519	255090	572
NC_003911.1	Chromosome	4108442	4108678	237
NC_003911.1	Chromosome	4108680	4109436	757
NC_006814.3	Chromosome	1983729	1984543	815
NC_006814.3	Chromosome	1993395	1993559	165
NC_007109.1	Chromosome	1484693	1484944	252
NC_007109.1	Chromosome	1484946	1485147	202
NC_007146.2	Chromosome	21863	22838	976
NC_007146.2	Chromosome	47195	48123	929
NC_007146.2	Chromosome	133374	134187	814
NC_007146.2	Chromosome	140250	141129	880
NC_007146.2	Chromosome	156776	157238	463
NC_007146.2	Chromosome	238429	238769	341
NC_007146.2	Chromosome	257860	258410	551
NC_007146.2	Chromosome	260450	261358	909
NC_007146.2	Chromosome	321844	322313	470
NC_007146.2	Chromosome	322315	323128	814
NC_007146.2	Chromosome	367580	368010	431
NC_007146.2	Chromosome	374932	375362	431
NC_007146.2	Chromosome	419849	420845	997
NC_007146.2	Chromosome	479422	480201	780
NC_007146.2	Chromosome	512564	512912	349
NC_007146.2	Chromosome	631201	631945	745
NC_007146.2	Chromosome	736842	737414	573
NC_007146.2	Chromosome	775010	775408	399
NC_007146.2	Chromosome	775410	776001	592
NC_007146.2	Chromosome	776003	776402	400
NC_007146.2	Chromosome	794931	795880	950
NC_007146.2	Chromosome	797064	797434	371
NC_007146.2	Chromosome	863518	864163	646
NC_007146.2	Chromosome	963621	964560	940
NC_007146.2	Chromosome	1025866	1026823	958
NC_007146.2	Chromosome	1026825	1027273	449
NC_007146.2	Chromosome	1073421	1073786	366
NC_007146.2	Chromosome	1211537	1212510	974
NC_007146.2	Chromosome	1369797	1370538	742
NC_007146.2	Chromosome	1433873	1434223	351
NC_007146.2	Chromosome	1434225	1435032	808
NC_007146.2	Chromosome	1564482	1564824	343
NC_007146.2	Chromosome	1564826	1565178	353
NC_007146.2	Chromosome	1693294	1693700	407
NC_007146.2	Chromosome	1725600	1726257	658
NC_007146.2	Chromosome	1827442	1827878	437
NC_007146.2	Chromosome	1842208	1842780	573
NC_007146.2	Chromosome	1856060	1856640	581
NC_007146.2	Chromosome	1913795	1914194	400
NC_007146.2	Chromosome	1914196	1914489	294
NC_007940.1	Chromosome	886279	887130	852
NC_007940.1	Chromosome	1521396	1522073	678
NC_007333.1	Chromosome	3642181	3642248	68
NC_007298.1	Chromosome	26543	27124	582
NC_007298.1	Chromosome	1263264	1264182	919
NC_007298.1	Chromosome	1324518	1325475	958
NC_007298.1	Chromosome	2227044	2227626	583
NC_007298.1	Chromosome	4028590	4029079	490
NC_007298.1	Chromosome	4484100	4484550	451
NC_007298.1	Chromosome	4500095	4500607	513
NC_007298.1	Chromosome	4500609	4500956	348
NC_007298.1	Chromosome	4500958	4501103	146
NC_007512.1	Chromosome	2364742	2364841	100
NC_007519.1	Chromosome	3454804	3455697	894
NC_007519.1	Chromosome	3729898	3730231	334
NC_007432.1	Chromosome	2127672	2127838	167
NC_007404.1	Chromosome	2187913	2188906	994
NC_007404.1	Chromosome	2302685	2303072	388
NC_007404.1	Chromosome	2427469	2428096	628
NC_007404.1	Chromosome	2908405	2908949	545
NC_007404.1	Chromosome	2908951	2909808	858
NC_007633.1	Chromosome	65280	65711	432
NC_007633.1	Chromosome	216841	217417	577
NC_007633.1	Chromosome	217419	218016	598
NC_007633.1	Chromosome	274775	275087	313
NC_007633.1	Chromosome	297254	297621	368
NC_007633.1	Chromosome	326819	327768	950
NC_007633.1	Chromosome	327770	328719	950
NC_007633.1	Chromosome	350777	351225	449
NC_007633.1	Chromosome	351227	352176	950
NC_007633.1	Chromosome	352178	352630	453
NC_007633.1	Chromosome	352632	353080	449
NC_007633.1	Chromosome	386509	386960	452
NC_007633.1	Chromosome	440788	441100	313
NC_007633.1	Chromosome	441102	442051	950
NC_007633.1	Chromosome	524667	525118	452
NC_007633.1	Chromosome	558302	559251	950
NC_007633.1	Chromosome	763878	764560	683
NC_007633.1	Chromosome	962359	963041	683
NC_007633.1	Chromosome	963043	963494	452
NC_007633.1	Chromosome	964529	965478	950
NC_007633.1	Chromosome	987645	988327	683
NC_007633.1	Chromosome	1009725	1010022	298
NC_007434.1	Chromosome	2255616	2256106	491
NC_007434.1	Chromosome	4124067	4124936	870
NC_007435.1	Chromosome	3170619	3170943	325
NC_007435.1	Chromosome	3180860	3181221	362
NC_007435.1	Chromosome	3181223	3181567	345
NC_007435.1	Chromosome	3181569	3181761	193
NC_007503.1	Chromosome	2401325	2401519	195
NC_007517.1	Chromosome	222318	222842	525
NC_007517.1	Chromosome	439939	440886	948
NC_007517.1	Chromosome	574763	575734	972
NC_007517.1	Chromosome	851700	852286	587
NC_007517.1	Chromosome	1065188	1066037	850
NC_007517.1	Chromosome	3970181	3970931	751
NC_007517.1	Chromosome	3996040	3996498	459
NC_007517.1	Chromosome	3996500	3997274	775
NC_007517.1	Chromosome	3997276	3997419	144
NC_007722.1	Chromosome	963512	963999	488
NC_007722.1	Chromosome	3051369	3052115	747
NC_007722.1	Chromosome	3052117	3052397	281
NC_008358.1	Chromosome	3682481	3683428	948
NC_008358.1	Chromosome	3704381	3705020	640
NC_011969.1	Chromosome	5208692	5209494	803
NC_011969.1	Chromosome	5213532	5214039	508
NC_011969.1	Chromosome	5214041	5214194	154
NC_007643.1	Chromosome	4351849	4352680	832
NC_007643.1	Chromosome	4352682	4352824	143
NC_007644.1	Chromosome	2628303	2628606	304
NC_007644.1	Chromosome	2628608	2628783	176
NC_007797.1	Chromosome	1470675	1471278	604
NC_007798.1	Chromosome	857398	857829	432
NC_007798.1	Chromosome	857831	858240	410
NC_007798.1	Chromosome	858242	858767	526
NC_007798.1	Chromosome	858769	859005	237
NC_008086.1	Chromosome	1051933	1052292	360
NC_008086.1	Chromosome	1589588	1590328	741
NC_008086.1	Chromosome	1594587	1595373	787
NC_008086.1	Chromosome	1595375	1595764	390
NC_008086.1	Chromosome	1595766	1596365	600
NC_007946.1	Chromosome	5065321	5065500	180
NC_007946.1	Chromosome	5065502	5065740	239
NC_008261.1	Chromosome	1516147	1516639	493
NC_008261.1	Chromosome	3241302	3241852	551
NC_008261.1	Chromosome	3256055	3256372	318
NC_008261.1	Chromosome	3256374	3256682	309
NC_008253.1	Chromosome	4936602	4936780	179
NC_008253.1	Chromosome	4936782	4937442	661
NC_008253.1	Chromosome	4937444	4937693	250
NC_008253.1	Chromosome	4937695	4938125	431
NC_008253.1	Chromosome	4938127	4938874	748
NC_007794.1	Chromosome	3561352	3561583	232
NC_007777.1	Chromosome	3529997	3530697	701
NC_007777.1	Chromosome	5430967	5431954	988
NC_007777.1	Chromosome	5433308	5433451	144
NC_007777.1	Chromosome	5433453	5433627	175
NC_007778.1	Chromosome	5321656	5322000	345
NC_007778.1	Chromosome	5331201	5331514	314
NC_007778.1	Chromosome	5331516	5331655	140
NC_007760.1	Chromosome	329746	330292	547
NC_007760.1	Chromosome	3941657	3941995	339
NC_007760.1	Chromosome	3963126	3963470	345
NC_007760.1	Chromosome	5012833	5013316	484
NC_007760.1	Chromosome	5013318	5013478	161
NC_007759.1	Chromosome	137053	137613	561
NC_007759.1	Chromosome	1872661	1873012	352
NC_007759.1	Chromosome	3164627	3165377	751
NC_007759.1	Chromosome	3175564	3175933	370
NC_007759.1	Chromosome	3175935	3176732	798
NC_007759.1	Chromosome	3176734	3177616	883
NC_007793.1	Chromosome	2872503	2872758	256
NC_008021.1	Chromosome	1834172	1834858	687
NC_008021.1	Chromosome	1834860	1835288	429
NC_008021.1	Chromosome	1835290	1835777	488
NC_008021.1	Chromosome	1835779	1836217	439
NC_008021.1	Chromosome	1836219	1836466	248
NC_008023.1	Chromosome	427919	428254	336
NC_007802.1	Chromosome	4313818	4314271	454
NC_007802.1	Chromosome	4317814	4317976	163
NC_009659.1	Chromosome	4105443	4106003	561
NC_009659.1	Chromosome	4109255	4110250	996
NC_007951.1	Chromosome	4887818	4888185	368
NC_007952.1	Chromosome	1202428	1203284	857
NC_007952.1	Chromosome	3354450	3355370	921
NC_007952.1	Chromosome	3362392	3363157	766
NC_007952.1	Chromosome	3363159	3363522	364
NC_007953.1	Chromosome	1471182	1471501	320
NC_007953.1	Chromosome	1471503	1471778	276
NC_007925.1	Chromosome	5513211	5513660	450
NC_007925.1	Chromosome	5513662	5513843	182
NC_007948.1	Chromosome	2831340	2831819	480
NC_008048.1	Chromosome	3342986	3343818	833
NC_008048.1	Chromosome	3344895	3345169	275
NC_009850.1	Chromosome	2199791	2200290	500
NC_009850.1	Chromosome	2339681	2340125	445
NC_009850.1	Chromosome	2340127	2340638	512
NC_009850.1	Chromosome	2340640	2341182	543
NC_008209.1	Chromosome	4132508	4133096	589
NC_008044.1	Chromosome	3200308	3200937	630
NC_008060.1	Chromosome	3011987	3012611	625
NC_008060.1	Chromosome	3293415	3293821	407
NC_008060.1	Chromosome	3293823	3294562	740
NC_008061.1	Chromosome	2787032	2787868	837
NC_008061.1	Chromosome	2787870	2788296	427
NC_008061.1	Chromosome	2788298	2788458	161
NC_010120.1	Chromosome	235236	235793	558
NC_010120.1	Chromosome	1538700	1539404	705
NC_010120.1	Chromosome	2153146	2153415	270
NC_008255.1	Chromosome	585304	586134	831
NC_008255.1	Chromosome	4427160	4427376	217
NC_008255.1	Chromosome	4427378	4428026	649
NC_008255.1	Chromosome	4428028	4428709	682
NC_009009.1	Chromosome	141494	141969	476
NC_009009.1	Chromosome	227845	228145	301
NC_009009.1	Chromosome	2377957	2378331	375
NC_009009.1	Chromosome	2388203	2388434	232
NC_008254.1	Chromosome	4411894	4412121	228
NC_008254.1	Chromosome	4412123	4412445	323
NC_008343.2	Chromosome	2707800	2708324	525
NC_008533.2	Chromosome	589236	590151	916
NC_008528.1	Chromosome	42204	42787	584
NC_008528.1	Chromosome	1780221	1780482	262
NC_008531.1	Chromosome	1252547	1253205	659
NC_008497.1	Chromosome	2289864	2290231	368
NC_008497.1	Chromosome	2290233	2290908	676
NC_008497.1	Chromosome	2290910	2291219	310
NC_008532.1	Chromosome	1854452	1855327	876
NC_008532.1	Chromosome	1855329	1856008	680
NC_008532.1	Chromosome	1856010	1856367	358
NC_008526.1	Chromosome	2894188	2895003	816
NC_008526.1	Chromosome	2895005	2895263	259
NC_008268.1	Chromosome	7797196	7798111	916
NC_008268.1	Chromosome	7801575	7801816	242
NC_008268.1	Chromosome	7803437	7803843	407
NC_008268.1	Chromosome	7803845	7804333	489
NC_008268.1	Chromosome	7804335	7804747	413
NC_008347.1	Chromosome	3367979	3368506	528
NC_008347.1	Chromosome	3368508	3368779	272
NC_008563.1	Chromosome	5081037	5081620	584
NC_008563.1	Chromosome	5081622	5082024	403
NC_008576.1	Chromosome	4718033	4718817	785
NC_008576.1	Chromosome	4718819	4719220	402
NC_008576.1	Chromosome	4719222	4719580	359
NC_008711.1	Chromosome	4594640	4595586	947
NC_008711.1	Chromosome	4595588	4596063	476
NC_008711.1	Chromosome	4597244	4597685	442
NC_008595.1	Chromosome	5474727	5475490	764
NC_008578.1	Chromosome	2441885	2442196	312
NC_008578.1	Chromosome	2442198	2442621	424
NC_008578.1	Chromosome	2442623	2442972	350
NC_008578.1	Chromosome	2442974	2443300	327
NC_008578.1	Chromosome	2443302	2443519	218
NC_008600.1	Chromosome	5256106	5256596	491
NC_008600.1	Chromosome	5256598	5257014	417
NC_008600.1	Chromosome	5257016	5257090	75
NC_008639.1	Chromosome	384885	385083	199
NC_008639.1	Chromosome	2793273	2793977	705
NC_008639.1	Chromosome	3133656	3133901	246
NC_009485.1	Chromosome	6692907	6693452	546
NC_009485.1	Chromosome	7077611	7077991	381
NC_009485.1	Chromosome	8264554	8264686	133
NC_008699.1	Chromosome	4985172	4985870	699
NC_008697.1	Chromosome	304814	305153	340
NC_008697.1	Chromosome	307070	307528	459
NC_008697.1	Chromosome	307530	307739	210
NC_008697.1	Chromosome	307741	307813	73
NC_008752.1	Chromosome	2641987	2642518	532
NC_008752.1	Chromosome	4127108	4127759	652
NC_008752.1	Chromosome	4655859	4656196	338
NC_008752.1	Chromosome	5351238	5351949	712
NC_008752.1	Chromosome	5351951	5352771	821
NC_009446.1	Chromosome	137004	137929	926
NC_009446.1	Chromosome	204669	205666	998
NC_009446.1	Chromosome	359560	360158	599
NC_009446.1	Chromosome	377638	378152	515
NC_009446.1	Chromosome	424233	424935	703
NC_009446.1	Chromosome	427774	428424	651
NC_009446.1	Chromosome	436924	437499	576
NC_009446.1	Chromosome	460194	460547	354
NC_009446.1	Chromosome	594160	594736	577
NC_009446.1	Chromosome	603974	604344	371
NC_009446.1	Chromosome	628286	628635	350
NC_009446.1	Chromosome	651016	651602	587
NC_009446.1	Chromosome	776857	777831	975
NC_009446.1	Chromosome	847809	848117	309
NC_009446.1	Chromosome	848119	848781	663
NC_009446.1	Chromosome	938045	938707	663
NC_009446.1	Chromosome	938709	939345	637
NC_009446.1	Chromosome	967499	968228	730
NC_009446.1	Chromosome	1205283	1205701	419
NC_009446.1	Chromosome	1243324	1243738	415
NC_009446.1	Chromosome	1243740	1244170	431
NC_009446.1	Chromosome	1261166	1261741	576
NC_009446.1	Chromosome	1262783	1263420	638
NC_009446.1	Chromosome	1263422	1263998	577
NC_009446.1	Chromosome	1307973	1308558	586
NC_009446.1	Chromosome	1389108	1389349	242
NC_008785.1	Chromosome	3497174	3497478	305
NC_008784.1	Chromosome	379268	379696	429
NC_008784.1	Chromosome	1184084	1184986	903
NC_008784.1	Chromosome	1734266	1734898	633
NC_008751.1	Chromosome	1916377	1917216	840
NC_008751.1	Chromosome	3461638	3462367	730
NC_008751.1	Chromosome	3462369	3462886	518
NC_008787.1	Chromosome	321517	322038	522
NC_008787.1	Chromosome	1370176	1370959	784
NC_008787.1	Chromosome	1615834	1616553	720
NC_008782.1	Chromosome	2080530	2081485	956
NC_008782.1	Chromosome	4448651	4448855	205
NC_008836.1	Chromosome	3227901	3228699	799
NC_008836.1	Chromosome	3457037	3457611	575
NC_008836.1	Chromosome	3457613	3458207	595
NC_008835.1	Chromosome	2283040	2283363	324
NC_008835.1	Chromosome	2283365	2284094	730
NC_009080.1	Chromosome	379506	380313	808
NC_009079.1	Chromosome	2349693	2350536	844
NC_009079.1	Chromosome	2351976	2352470	495
NC_009079.1	Chromosome	2352472	2352692	221
NC_008816.1	Chromosome	1669768	1669885	118
NC_008817.1	Chromosome	1700727	1701254	528
NC_008817.1	Chromosome	1701256	1701909	654
NC_008817.1	Chromosome	1701911	1702886	976
NC_008817.1	Chromosome	1704097	1704175	79
NC_008819.1	Chromosome	1864158	1864655	498
NC_008819.1	Chromosome	1864657	1864730	74
NC_009328.1	Chromosome	3547783	3548526	744
NC_009328.1	Chromosome	3549896	3550077	182
NC_009328.1	Chromosome	3550079	3550318	240
NC_009074.1	Chromosome	3222369	3222837	469
NC_009074.1	Chromosome	3911813	3912279	467
NC_009074.1	Chromosome	3912281	3912797	517
NC_009074.1	Chromosome	3912799	3912946	148
NC_009075.1	Chromosome	1755691	1756186	496
NC_009076.1	Chromosome	689512	690268	757
NC_009076.1	Chromosome	1875335	1875822	488
NC_009076.1	Chromosome	2036503	2037489	987
NC_009076.1	Chromosome	3987169	3987869	701
NC_009076.1	Chromosome	3987871	3988454	584
NC_009078.1	Chromosome	1543653	1544616	964
NC_009078.1	Chromosome	3100623	3100793	171
NC_009091.1	Chromosome	1640441	1641064	624
NC_009091.1	Chromosome	1641066	1641373	308
NC_009091.1	Chromosome	1641375	1641878	504
NC_009337.1	Chromosome	1965712	1965925	214
NC_009337.1	Chromosome	1965927	1966662	736
NC_009337.1	Chromosome	1966664	1966779	116
NC_009337.1	Chromosome	1966781	1966857	77
NC_009525.1	Chromosome	4360484	4360910	427
NC_009525.1	Chromosome	4365315	4365955	641
NC_009525.1	Chromosome	4418110	4418343	234
NC_009525.1	Chromosome	4418345	4418846	502
NC_009525.1	Chromosome	4418848	4419030	183
NC_009525.1	Chromosome	4419032	4419209	178
NC_009525.1	Chromosome	4419211	4419658	448
NC_009525.1	Chromosome	4419660	4419976	317
NC_011420.2	Chromosome	172009	172430	422
NC_011420.2	Chromosome	3387025	3387649	625
NC_011420.2	Chromosome	4354781	4355379	599
NC_011420.2	Chromosome	4355381	4355542	162
NC_011985.1	Chromosome	4003904	4004488	585
NC_011985.1	Chromosome	4004490	4005129	640
NC_011983.1	Chromosome	1490032	1490380	349
NC_011983.1	Chromosome	2650035	2650908	874
NC_011988.1	Chromosome	1282696	1283186	491
NC_009436.1	Chromosome	1292590	1293262	673
NC_009436.1	Chromosome	2763585	2764187	603
NC_009436.1	Chromosome	3658719	3659363	645
NC_009436.1	Chromosome	3945133	3945848	716
NC_009436.1	Chromosome	4107078	4107911	834
NC_009436.1	Chromosome	4410057	4410523	467
NC_009436.1	Chromosome	4517650	4518330	681
NC_009436.1	Chromosome	4518332	4518711	380
NC_009379.1	Chromosome	141940	142413	474
NC_009379.1	Chromosome	286063	286917	855
NC_009379.1	Chromosome	2157677	2158090	414
NC_009379.1	Chromosome	2158092	2158661	570
NC_009379.1	Chromosome	2158663	2159144	482
NC_009379.1	Chromosome	2159146	2159489	344
NC_009380.1	Chromosome	3859634	3860519	886
NC_009380.1	Chromosome	5180782	5181047	266
NC_009380.1	Chromosome	5181049	5181944	896
NC_009566.1	Chromosome	1598	2178	581
NC_009566.1	Chromosome	2180	2642	463
NC_009566.1	Chromosome	12968	13435	468
NC_009566.1	Chromosome	13437	14202	766
NC_009566.1	Chromosome	14204	14554	351
NC_009566.1	Chromosome	14556	14924	369
NC_009566.1	Chromosome	255040	255814	775
NC_009566.1	Chromosome	255816	256156	341
NC_009566.1	Chromosome	701110	701784	675
NC_009566.1	Chromosome	755847	756818	972
NC_009566.1	Chromosome	756820	757168	349
NC_009566.1	Chromosome	788354	789325	972
NC_009566.1	Chromosome	908515	908982	468
NC_009566.1	Chromosome	1012497	1013291	795
NC_009566.1	Chromosome	1013293	1014288	996
NC_009566.1	Chromosome	1014290	1015097	808
NC_009566.1	Chromosome	1059009	1059669	661
NC_009566.1	Chromosome	1204297	1205041	745
NC_009566.1	Chromosome	1232257	1232690	434
NC_009566.1	Chromosome	1327822	1328274	453
NC_009566.1	Chromosome	1619798	1620212	415
NC_009566.1	Chromosome	1745935	1746418	484
NC_009566.1	Chromosome	1762718	1763316	599
NC_009566.1	Chromosome	1776171	1777089	919
NC_009566.1	Chromosome	1812480	1812788	309
NC_009566.1	Chromosome	1812790	1813032	243
NC_009567.1	Chromosome	31263	32191	929
NC_009567.1	Chromosome	33307	34278	972
NC_009567.1	Chromosome	75967	76732	766
NC_009567.1	Chromosome	76734	77547	814
NC_009567.1	Chromosome	134951	135625	675
NC_009567.1	Chromosome	138461	139135	675
NC_009567.1	Chromosome	139137	140094	958
NC_009567.1	Chromosome	140096	140438	343
NC_009567.1	Chromosome	255920	256304	385
NC_009567.1	Chromosome	398791	399604	814
NC_009567.1	Chromosome	442842	443488	647
NC_009567.1	Chromosome	459605	460437	833
NC_009567.1	Chromosome	460439	461025	587
NC_009567.1	Chromosome	494302	494642	341
NC_009567.1	Chromosome	494644	495380	737
NC_009567.1	Chromosome	578073	578504	432
NC_009567.1	Chromosome	668162	668629	468
NC_009567.1	Chromosome	678538	679487	950
NC_009567.1	Chromosome	753041	753398	358
NC_009567.1	Chromosome	790025	790610	586
NC_009567.1	Chromosome	947500	947899	400
NC_009567.1	Chromosome	1029242	1029639	398
NC_009567.1	Chromosome	1091045	1091385	341
NC_009567.1	Chromosome	1129069	1129718	650
NC_009567.1	Chromosome	1189959	1190420	462
NC_009567.1	Chromosome	1225077	1226052	976
NC_009567.1	Chromosome	1249062	1249708	647
NC_009567.1	Chromosome	1307677	1308135	459
NC_009567.1	Chromosome	1308137	1308918	782
NC_009567.1	Chromosome	1315958	1316326	369
NC_009567.1	Chromosome	1320994	1321461	468
NC_009567.1	Chromosome	1345050	1345551	502
NC_009567.1	Chromosome	1365576	1366388	813
NC_009567.1	Chromosome	1371569	1372140	572
NC_009567.1	Chromosome	1372142	1372949	808
NC_009567.1	Chromosome	1372951	1373946	996
NC_009567.1	Chromosome	1478035	1478814	780
NC_009567.1	Chromosome	1549184	1550135	952
NC_009567.1	Chromosome	1647571	1648527	957
NC_009567.1	Chromosome	1648529	1648881	353
NC_009567.1	Chromosome	1714389	1714870	482
NC_009567.1	Chromosome	1736905	1737555	651
NC_009567.1	Chromosome	1827672	1828628	957
NC_009567.1	Chromosome	1886726	1887191	466
NC_009706.1	Chromosome	3964290	3964617	328
NC_009437.1	Chromosome	320103	320400	298
NC_009437.1	Chromosome	2316842	2317748	907
NC_009437.1	Chromosome	2967336	2967893	558
NC_009437.1	Chromosome	2969676	2970097	422
NC_009437.1	Chromosome	2970099	2970274	176
NC_009900.1	Chromosome	336933	337794	862
NC_009523.1	Chromosome	3899207	3899568	362
NC_009523.1	Chromosome	5800291	5801243	953
NC_009523.1	Chromosome	5801245	5801488	244
NC_009523.1	Chromosome	5801490	5801597	108
NC_010278.1	Chromosome	167745	168097	353
NC_010278.1	Chromosome	207176	207988	813
NC_010278.1	Chromosome	278832	279367	536
NC_010278.1	Chromosome	332968	333540	573
NC_010278.1	Chromosome	419177	419530	354
NC_010278.1	Chromosome	419532	419929	398
NC_010278.1	Chromosome	451608	452188	581
NC_010278.1	Chromosome	610411	610753	343
NC_010278.1	Chromosome	768469	769451	983
NC_010278.1	Chromosome	823492	823849	358
NC_010278.1	Chromosome	823851	824309	459
NC_010278.1	Chromosome	889032	889706	675
NC_010278.1	Chromosome	950817	951599	783
NC_010278.1	Chromosome	992680	993260	581
NC_010278.1	Chromosome	1081324	1082242	919
NC_010278.1	Chromosome	1166036	1166818	783
NC_010278.1	Chromosome	1174686	1175026	341
NC_010278.1	Chromosome	1272601	1272909	309
NC_010278.1	Chromosome	1280987	1281383	397
NC_010278.1	Chromosome	1281385	1281841	457
NC_010278.1	Chromosome	1341278	1341693	416
NC_010278.1	Chromosome	1346856	1347308	453
NC_010278.1	Chromosome	1421763	1422339	577
NC_010278.1	Chromosome	1435216	1436150	935
NC_010278.1	Chromosome	1438986	1439562	577
NC_010278.1	Chromosome	1579870	1580845	976
NC_010278.1	Chromosome	1580847	1581379	533
NC_010278.1	Chromosome	1589081	1589862	782
NC_010278.1	Chromosome	1612513	1613441	929
NC_010278.1	Chromosome	1626244	1626654	411
NC_010278.1	Chromosome	1626656	1627157	502
NC_010278.1	Chromosome	1695331	1695767	437
NC_010278.1	Chromosome	1706632	1707062	431
NC_010278.1	Chromosome	1715842	1716304	463
NC_010278.1	Chromosome	1777800	1778739	940
NC_010278.1	Chromosome	1787086	1787453	368
NC_010278.1	Chromosome	1787455	1788234	780
NC_010278.1	Chromosome	1788236	1788717	482
NC_010278.1	Chromosome	1910489	1910941	453
NC_010278.1	Chromosome	1913430	1913827	398
NC_010278.1	Chromosome	2077199	2077569	371
NC_010278.1	Chromosome	2208807	2209741	935
NC_010278.1	Chromosome	2234280	2234877	598
NC_010278.1	Chromosome	2239333	2240034	702
NC_009484.1	Chromosome	680751	681163	413
NC_009511.1	Chromosome	3314404	3315139	736
NC_009511.1	Chromosome	5380898	5381562	665
NC_009511.1	Chromosome	5381564	5382260	697
NC_009487.1	Chromosome	2904205	2905103	899
NC_009487.1	Chromosome	2905105	2906050	946
NC_009487.1	Chromosome	2906052	2906396	345
NC_009487.1	Chromosome	2906398	2906624	227
NC_009513.1	Chromosome	3	936	934
NC_009513.1	Chromosome	671403	672327	925
NC_009513.1	Chromosome	1998705	1999617	913
NC_009617.1	Chromosome	4770304	4771303	1000
NC_009617.1	Chromosome	6000110	6000464	355
NC_009617.1	Chromosome	6000466	6000631	166
NC_009633.1	Chromosome	4919342	4920224	883
NC_009633.1	Chromosome	4928952	4929541	590
NC_009785.1	Chromosome	1814727	1815118	392
NC_009785.1	Chromosome	2193209	2194065	857
NC_009785.1	Chromosome	2196424	2196661	238
NC_009697.1	Chromosome	3861944	3862180	237
NC_009697.1	Chromosome	3862182	3862519	338
NC_009697.1	Chromosome	3862521	3862921	401
NC_009697.1	Chromosome	3862923	3863449	527
NC_009698.1	Chromosome	3758491	3759385	895
NC_009699.1	Chromosome	73793	74470	678
NC_009699.1	Chromosome	3993414	3994055	642
NC_010079.1	Chromosome	2871668	2871995	328
NC_010079.1	Chromosome	2871997	2872473	477
NC_010079.1	Chromosome	2872475	2872685	211
NC_010079.1	Chromosome	2872687	2872902	216
NC_009632.1	Chromosome	2905521	2906039	519
NC_009632.1	Chromosome	2906041	2906487	447
NC_009664.2	Chromosome	4760568	4760839	272
NC_009664.2	Chromosome	4760841	4761051	211
NC_009664.2	Chromosome	4761053	4761182	130
NC_009707.1	Chromosome	753992	754563	572
NC_009675.1	Chromosome	5276160	5276750	591
NC_009675.1	Chromosome	5276752	5277454	703
NC_009675.1	Chromosome	5277456	5277941	486
NC_009719.1	Chromosome	3913949	3914538	590
NC_009719.1	Chromosome	3914540	3914744	205
NC_009714.1	Chromosome	627177	628092	916
NC_009714.1	Chromosome	628094	628718	625
NC_009714.1	Chromosome	1637274	1638063	790
NC_009802.2	Chromosome	1705305	1705886	582
NC_009802.2	Chromosome	2042041	2042589	549
NC_009802.2	Chromosome	2051018	2051368	351
NC_009802.2	Chromosome	2051370	2052006	637
NC_009801.1	Chromosome	4975074	4975815	742
NC_009801.1	Chromosome	4979235	4979381	147
NC_009801.1	Chromosome	4979383	4979618	236
NC_009800.1	Chromosome	4643315	4643421	107
NC_009800.1	Chromosome	4643423	4643537	115
NC_009767.1	Chromosome	4747418	4747959	542
NC_009767.1	Chromosome	5515679	5516163	485
NC_009767.1	Chromosome	5722203	5722512	310
NC_009767.1	Chromosome	5722514	5723035	522
NC_009767.1	Chromosome	5723037	5723165	129
NC_009767.1	Chromosome	5723167	5723297	131
NC_010382.1	Chromosome	1400259	1400879	621
NC_010382.1	Chromosome	4624434	4624744	311
NC_010382.1	Chromosome	4639329	4639768	440
NC_010382.1	Chromosome	4639770	4639820	51
NC_012967.1	Chromosome	4628945	4629679	735
NC_012967.1	Chromosome	4629681	4629811	131
NC_009921.1	Chromosome	6140211	6140740	530
NC_009921.1	Chromosome	7273556	7274261	706
NC_009921.1	Chromosome	8881956	8882436	481
NC_009792.1	Chromosome	211911	212906	996
NC_009792.1	Chromosome	403321	404121	801
NC_009792.1	Chromosome	916151	916735	585
NC_009792.1	Chromosome	963894	964213	320
NC_009792.1	Chromosome	1695920	1696307	388
NC_009792.1	Chromosome	2004749	2005566	818
NC_009792.1	Chromosome	2225115	2225566	452
NC_009792.1	Chromosome	2305699	2306302	604
NC_009792.1	Chromosome	2733292	2733704	413
NC_009792.1	Chromosome	3712564	3713049	486
NC_009792.1	Chromosome	4719648	4720461	814
NC_009952.1	Chromosome	838790	839570	781
NC_009952.1	Chromosome	3788051	3788977	927
NC_009952.1	Chromosome	3788979	3789583	605
NC_017617.1	Chromosome	2036582	2037526	945
NC_017617.1	Chromosome	2037528	2038033	506
NC_009883.1	Chromosome	1417402	1417675	274
NC_009883.1	Chromosome	1501992	1502493	502
NC_009883.1	Chromosome	1528717	1528979	263
NC_009953.1	Chromosome	5785372	5785914	543
NC_009953.1	Chromosome	5785916	5786130	215
NC_009953.1	Chromosome	5786132	5786360	229
NC_009922.1	Chromosome	3123134	3123401	268
NC_009922.1	Chromosome	3123403	3123557	155
NC_010612.1	Chromosome	6635338	6635950	613
NC_010612.1	Chromosome	6635952	6636038	87
NC_010612.1	Chromosome	6636040	6636451	412
NC_010612.1	Chromosome	6636453	6636680	228
NC_010612.1	Chromosome	6636682	6636826	145
NC_010084.1	Chromosome	3447234	3447872	639
NC_010084.1	Chromosome	3447874	3448238	365
NC_010084.1	Chromosome	3448240	3448465	226
NC_010087.1	Chromosome	532692	533091	400
NC_010087.1	Chromosome	919561	919805	245
NC_010103.1	Chromosome	2105280	2105588	309
NC_010103.1	Chromosome	2105590	2105968	379
NC_010104.1	Chromosome	1197742	1198680	939
NC_010104.1	Chromosome	1206375	1206585	211
NC_010104.1	Chromosome	1206587	1206799	213
NC_012587.1	Chromosome	32364	33276	913
NC_012587.1	Chromosome	3921420	3921834	415
NC_010002.1	Chromosome	5902581	5903577	997
NC_010742.1	Chromosome	1179341	1179579	239
NC_010742.1	Chromosome	2097259	2097650	392
NC_010742.1	Chromosome	2121299	2122102	804
NC_010742.1	Chromosome	2122104	2122486	383
NC_010740.1	Chromosome	1160503	1160934	432
NC_010740.1	Chromosome	1160936	1161438	503
NC_010184.1	Chromosome	5261806	5262502	697
NC_010184.1	Chromosome	5262504	5262774	271
NC_010175.1	Chromosome	5257842	5258475	634
NC_010175.1	Chromosome	5258477	5258540	64
NC_010168.1	Chromosome	3154159	3154259	101
NC_010168.1	Chromosome	3154261	3155249	989
NC_010169.1	Chromosome	1921791	1922139	349
NC_010169.1	Chromosome	1922141	1922776	636
NC_010169.1	Chromosome	1922778	1923216	439
NC_010169.1	Chromosome	1923218	1923534	317
NC_010169.1	Chromosome	1923536	1923762	227
NC_010167.1	Chromosome	1285594	1286394	801
NC_010167.1	Chromosome	1400298	1400843	546
NC_012468.1	Chromosome	757536	757756	221
NC_012468.1	Chromosome	1621055	1621493	439
NC_012468.1	Chromosome	2184527	2184681	155
NC_012466.1	Chromosome	2104494	2105373	880
NC_012466.1	Chromosome	2117868	2118640	773
NC_012466.1	Chromosome	2120056	2120233	178
NC_012467.1	Chromosome	2096679	2097144	466
NC_012467.1	Chromosome	2105279	2105882	604
NC_012467.1	Chromosome	2111697	2111881	185
NC_011567.1	Chromosome	2841082	2841710	629
NC_011567.1	Chromosome	2846416	2846732	317
NC_010320.1	Chromosome	2456937	2457224	288
NC_010321.1	Chromosome	1775073	1775652	580
NC_010337.2	Chromosome	3013243	3013810	568
NC_010337.2	Chromosome	3073347	3073893	547
NC_010337.2	Chromosome	3075225	3075406	182
NC_012039.1	Chromosome	1524318	1524938	621
NC_012039.1	Chromosome	1524940	1525459	520
NC_014334.2	Chromosome	2860863	2861669	807
NC_014334.2	Chromosome	2861671	2861968	298
NC_010380.1	Chromosome	2243453	2244013	561
NC_010380.1	Chromosome	2244015	2244340	326
NC_010380.1	Chromosome	2244342	2245172	831
NC_010380.1	Chromosome	2245174	2245410	237
NC_010380.1	Chromosome	2245412	2245614	203
NC_010516.1	Chromosome	3814922	3815375	454
NC_010516.1	Chromosome	3958079	3958232	154
NC_010511.1	Chromosome	2439314	2440216	903
NC_010511.1	Chromosome	7658728	7659054	327
NC_010468.1	Chromosome	4744645	4745083	439
NC_010468.1	Chromosome	4746157	4746217	61
NC_010473.1	Chromosome	4681413	4681692	280
NC_010473.1	Chromosome	4684814	4685398	585
NC_010473.1	Chromosome	4685400	4685740	341
NC_010473.1	Chromosome	4685742	4686036	295
NC_010473.1	Chromosome	4686038	4686136	99
NC_010508.1	Chromosome	2134935	2135482	548
NC_010508.1	Chromosome	3146268	3147119	852
NC_010508.1	Chromosome	3532553	3532882	330
NC_010515.1	Chromosome	3213366	3213717	352
NC_010515.1	Chromosome	3213719	3213910	192
NC_010512.1	Chromosome	1215733	1216339	607
NC_010512.1	Chromosome	1216341	1217234	894
NC_010520.1	Chromosome	272440	272713	274
NC_010520.1	Chromosome	3948873	3949741	869
NC_010498.1	Chromosome	5066689	5067577	889
NC_010498.1	Chromosome	5067579	5068255	677
NC_010498.1	Chromosome	5068257	5068347	91
NC_010505.1	Chromosome	5148716	5149048	333
NC_010505.1	Chromosome	6075135	6075698	564
NC_010531.1	Chromosome	111836	112775	940
NC_010531.1	Chromosome	1560064	1560460	397
NC_010524.1	Chromosome	1319864	1320847	984
NC_010524.1	Chromosome	3845071	3845755	685
NC_010524.1	Chromosome	4908428	4909140	713
NC_010524.1	Chromosome	4909142	4909402	261
NC_011072.1	Chromosome	20	745	726
NC_011072.1	Chromosome	1156159	1156926	768
NC_011072.1	Chromosome	2078683	2078952	270
NC_010581.1	Chromosome	4167724	4168509	786
NC_010581.1	Chromosome	4169643	4170152	510
NC_010556.1	Chromosome	3033808	3034123	316
NC_010551.1	Chromosome	3442885	3443582	698
NC_010552.1	Chromosome	584694	585450	757
NC_010552.1	Chromosome	2767671	2768032	362
NC_010552.1	Chromosome	2769165	2769413	249
NC_010557.1	Chromosome	1126742	1127611	870
NC_010557.1	Chromosome	1127613	1127946	334
NC_010718.1	Chromosome	3164372	3164639	268
NC_010718.1	Chromosome	3164641	3165502	862
NC_010622.1	Chromosome	1927451	1928297	847
NC_010622.1	Chromosome	3478149	3478852	704
NC_010622.1	Chromosome	3478854	3479186	333
NC_010623.1	Chromosome	2695497	2695966	470
NC_010623.1	Chromosome	2695968	2696923	956
NC_010623.1	Chromosome	2696925	2697373	449
NC_011025.1	Chromosome	1052	1488	437
NC_011025.1	Chromosome	1490	2270	781
NC_011025.1	Chromosome	2272	2622	351
NC_011025.1	Chromosome	290343	291133	791
NC_011025.1	Chromosome	382391	383319	929
NC_011025.1	Chromosome	416042	416494	453
NC_011025.1	Chromosome	416496	416808	313
NC_011025.1	Chromosome	535199	535647	449
NC_011025.1	Chromosome	535649	536080	432
NC_011025.1	Chromosome	652350	653052	703
NC_011025.1	Chromosome	675071	675647	577
NC_011025.1	Chromosome	696957	697324	368
NC_011025.1	Chromosome	697326	698028	703
NC_011025.1	Chromosome	702743	703522	780
NC_011025.1	Chromosome	703524	704314	791
NC_011025.1	Chromosome	704316	705106	791
NC_011025.1	Chromosome	798090	798666	577
NC_011025.1	Chromosome	818325	819136	812
NC_011025.1	Chromosome	819138	819590	453
NC_011025.1	Chromosome	819592	820043	452
NC_011025.1	Chromosome	820045	820452	408
NC_011035.1	Chromosome	884672	885004	333
NC_011035.1	Chromosome	2227544	2228191	648
NC_011035.1	Chromosome	2231588	2232024	437
NC_010681.1	Chromosome	3147258	3147694	437
NC_010681.1	Chromosome	3230492	3231124	633
NC_010681.1	Chromosome	4465563	4466190	628
NC_010681.1	Chromosome	4467206	4467536	331
NC_010676.1	Chromosome	14	976	963
NC_010676.1	Chromosome	481538	482530	993
NC_010676.1	Chromosome	3619166	3619925	760
NC_010676.1	Chromosome	3619927	3620496	570
NC_010676.1	Chromosome	3625686	3625998	313
NC_010644.1	Chromosome	1642936	1643473	538
NC_010644.1	Chromosome	1643475	1643561	87
NC_010674.1	Chromosome	3796435	3796785	351
NC_010674.1	Chromosome	3798331	3799287	957
NC_010674.1	Chromosome	3799289	3800034	746
NC_010674.1	Chromosome	3800036	3800312	277
NC_010698.2	Chromosome	1119353	1119917	565
NC_010698.2	Chromosome	1608309	1608547	239
NC_010994.1	Chromosome	1160422	1160877	456
NC_010994.1	Chromosome	4440237	4440707	471
NC_010994.1	Chromosome	4499691	4500601	911
NC_010994.1	Chromosome	4512589	4513133	545
NC_010994.1	Chromosome	4513135	4513323	189
NC_010723.1	Chromosome	3658686	3659259	574
NC_010723.1	Chromosome	3659261	3659643	383
NC_010730.1	Chromosome	290027	290263	237
NC_012658.1	Chromosome	3972569	3973439	871
NC_012658.1	Chromosome	3977633	3977793	161
NC_010814.1	Chromosome	1395229	1395720	492
NC_010814.1	Chromosome	1713874	1714452	579
NC_010814.1	Chromosome	3074197	3074642	446
NC_010814.1	Chromosome	3917384	3917760	377
NC_011004.1	Chromosome	3930609	3931179	571
NC_011004.1	Chromosome	5743511	5743887	377
NC_011004.1	Chromosome	5743889	5744040	152
NC_010803.1	Chromosome	2759101	2760053	953
NC_010803.1	Chromosome	2763085	2763180	96
NC_011027.1	Chromosome	2288609	2288978	370
NC_011027.1	Chromosome	2288980	2289248	269
NC_011026.1	Chromosome	3292228	3293051	824
NC_011026.1	Chromosome	3293053	3293455	403
NC_011059.1	Chromosome	685242	685829	588
NC_011059.1	Chromosome	2506736	2506990	255
NC_011059.1	Chromosome	2511112	2511632	521
NC_011059.1	Chromosome	2512692	2512839	148
NC_011059.1	Chromosome	2512841	2512922	82
NC_011134.1	Chromosome	2016774	2017717	944
NC_011134.1	Chromosome	2023912	2024170	259
NC_011126.1	Chromosome	1095660	1096168	509
NC_011126.1	Chromosome	1552767	1553451	685
NC_011126.1	Chromosome	1559097	1559265	169
NC_011126.1	Chromosome	1559267	1559513	247
NC_011145.1	Chromosome	589076	589715	640
NC_011145.1	Chromosome	824715	825051	337
NC_011145.1	Chromosome	2942475	2942859	385
NC_011145.1	Chromosome	2955438	2956305	868
NC_011145.1	Chromosome	4075727	4076602	876
NC_011145.1	Chromosome	5060655	5061631	977
NC_011149.1	Chromosome	22222	22873	652
NC_011149.1	Chromosome	69248	69666	419
NC_011149.1	Chromosome	69668	70561	894
NC_011149.1	Chromosome	72033	72405	373
NC_011149.1	Chromosome	266122	266697	576
NC_011149.1	Chromosome	428219	428997	779
NC_011149.1	Chromosome	542934	543526	593
NC_011149.1	Chromosome	550957	551953	997
NC_011149.1	Chromosome	556085	556911	827
NC_011149.1	Chromosome	835102	835616	515
NC_011149.1	Chromosome	892761	893701	941
NC_011149.1	Chromosome	1002115	1002908	794
NC_011149.1	Chromosome	1071676	1072580	905
NC_011149.1	Chromosome	1238173	1238510	338
NC_011149.1	Chromosome	1246109	1246482	374
NC_011149.1	Chromosome	1427134	1427487	354
NC_011149.1	Chromosome	1427489	1427925	437
NC_011149.1	Chromosome	1442555	1443369	815
NC_011149.1	Chromosome	1704780	1705397	618
NC_011149.1	Chromosome	1705399	1706115	717
NC_011149.1	Chromosome	1710349	1710719	371
NC_011149.1	Chromosome	1851999	1852547	549
NC_011149.1	Chromosome	2073737	2074442	706
NC_011149.1	Chromosome	2221846	2222426	581
NC_011149.1	Chromosome	2240208	2241112	905
NC_011149.1	Chromosome	2241114	2242036	923
NC_011149.1	Chromosome	2308734	2309182	449
NC_011149.1	Chromosome	2341764	2342210	447
NC_011149.1	Chromosome	2861943	2862854	912
NC_011149.1	Chromosome	3083306	3084030	725
NC_011149.1	Chromosome	3859668	3860356	689
NC_011149.1	Chromosome	3971276	3971710	435
NC_011149.1	Chromosome	4055885	4056834	950
NC_011149.1	Chromosome	4135694	4136061	368
NC_011149.1	Chromosome	4144047	4144596	550
NC_011149.1	Chromosome	4194875	4195384	510
NC_011149.1	Chromosome	4354335	4354939	605
NC_011149.1	Chromosome	4378517	4379467	951
NC_011149.1	Chromosome	4384417	4385158	742
NC_011149.1	Chromosome	4431138	4431665	528
NC_011149.1	Chromosome	4481793	4482707	915
NC_011149.1	Chromosome	4659109	4659578	470
NC_011149.1	Chromosome	4699556	4700128	573
NC_011149.1	Chromosome	4736790	4737152	363
NC_011149.1	Chromosome	4737154	4737635	482
NC_011149.1	Chromosome	4797963	4798422	460
NC_011149.1	Chromosome	4798424	4798659	236
NC_011205.1	Chromosome	13156	13570	415
NC_011205.1	Chromosome	82965	83765	801
NC_011205.1	Chromosome	280504	281013	510
NC_011205.1	Chromosome	407256	407816	561
NC_011205.1	Chromosome	486486	487368	883
NC_011205.1	Chromosome	595046	596024	979
NC_011205.1	Chromosome	1105547	1105915	369
NC_011205.1	Chromosome	1187252	1187733	482
NC_011205.1	Chromosome	1378924	1379899	976
NC_011205.1	Chromosome	1418864	1419479	616
NC_011205.1	Chromosome	1605470	1606111	642
NC_011205.1	Chromosome	1736661	1737075	415
NC_011205.1	Chromosome	1903140	1903771	632
NC_011205.1	Chromosome	1915715	1916189	475
NC_011205.1	Chromosome	1931994	1932463	470
NC_011205.1	Chromosome	1978469	1978877	409
NC_011205.1	Chromosome	2073298	2073636	339
NC_011205.1	Chromosome	2239876	2240323	448
NC_011205.1	Chromosome	2266566	2267127	562
NC_011205.1	Chromosome	2267129	2267822	694
NC_011205.1	Chromosome	2372530	2372906	377
NC_011205.1	Chromosome	2606190	2606657	468
NC_011205.1	Chromosome	2654178	2654782	605
NC_011205.1	Chromosome	2927965	2928874	910
NC_011205.1	Chromosome	3226989	3227965	977
NC_011205.1	Chromosome	3709659	3710433	775
NC_011205.1	Chromosome	3911909	3912561	653
NC_011205.1	Chromosome	4125907	4126558	652
NC_011205.1	Chromosome	4179310	4179667	358
NC_011205.1	Chromosome	4423173	4423635	463
NC_011205.1	Chromosome	4505260	4505706	447
NC_011205.1	Chromosome	4507356	4508291	936
NC_011205.1	Chromosome	4512144	4512501	358
NC_011205.1	Chromosome	4697020	4697763	744
NC_011205.1	Chromosome	4709771	4710131	361
NC_011205.1	Chromosome	4838657	4839652	996
NC_011205.1	Chromosome	4842540	4842907	368
NC_011295.1	Chromosome	1424642	1424898	257
NC_011297.1	Chromosome	1959362	1959694	333
NC_011297.1	Chromosome	1959696	1959858	163
NC_011297.1	Chromosome	1959860	1959986	127
NC_011296.1	Chromosome	2001112	2002029	918
NC_011296.1	Chromosome	2003375	2003629	255
NC_011296.1	Chromosome	2003631	2003802	172
NC_012559.1	Chromosome	469232	470171	940
NC_012559.1	Chromosome	3167899	3168639	741
NC_012559.1	Chromosome	3168641	3169071	431
NC_012559.1	Chromosome	3169073	3169328	256
NC_011834.1	Chromosome	549508	550025	518
NC_011834.1	Chromosome	641116	641515	400
NC_011834.1	Chromosome	641517	641894	378
NC_011833.1	Chromosome	640923	641349	427
NC_011833.1	Chromosome	641351	641712	362
NC_011833.1	Chromosome	641714	642114	401
NC_011353.1	Chromosome	5568015	5568475	461
NC_011353.1	Chromosome	5571577	5571659	83
NC_011353.1	Chromosome	5571661	5572033	373
NC_011333.1	Chromosome	336874	337564	691
NC_011333.1	Chromosome	1330356	1330794	439
NC_011333.1	Chromosome	1477769	1478726	958
NC_011333.1	Chromosome	1652668	1652981	314
NC_011660.1	Chromosome	175974	176231	258
NC_011660.1	Chromosome	2975623	2975957	335
NC_011660.1	Chromosome	2975959	2976211	253
NC_011725.1	Chromosome	5418177	5418374	198
NC_011725.1	Chromosome	5418376	5418706	331
NC_011725.1	Chromosome	5418708	5419035	328
NC_011658.1	Chromosome	5267997	5268467	471
NC_011658.1	Chromosome	5268469	5268867	399
NC_011658.1	Chromosome	5268869	5269029	161
NC_011772.1	Chromosome	4234153	4234780	628
NC_011772.1	Chromosome	5378545	5378721	177
NC_011772.1	Chromosome	5386574	5387102	529
NC_011772.1	Chromosome	5387104	5387333	230
NC_011365.1	Chromosome	3876699	3877440	742
NC_011365.1	Chromosome	3881551	3882441	891
NC_011365.1	Chromosome	3886572	3887491	920
NC_011369.1	Chromosome	4534347	4535152	806
NC_011369.1	Chromosome	4536723	4536974	252
NC_011369.1	Chromosome	4536976	4537654	679
NC_011369.1	Chromosome	4537656	4537947	292
NC_011386.1	Chromosome	3740232	3740904	673
NC_011386.1	Chromosome	3743860	3744762	903
NC_011386.1	Chromosome	3744764	3744977	214
NC_011386.1	Chromosome	3744979	3745628	650
NC_011769.1	Chromosome	268992	269606	615
NC_011769.1	Chromosome	479114	479778	665
NC_011769.1	Chromosome	689518	689940	423
NC_011769.1	Chromosome	4037678	4038616	939
NC_011769.1	Chromosome	4040030	4040303	274
NC_011835.1	Chromosome	1926128	1926746	619
NC_011835.1	Chromosome	1932799	1932903	105
NC_011835.1	Chromosome	1932905	1933530	626
NC_011835.1	Chromosome	1933532	1933646	115
NC_012581.1	Chromosome	5227289	5227861	573
NC_012581.1	Chromosome	5227863	5228612	750
NC_012581.1	Chromosome	5228614	5228995	382
NC_012581.1	Chromosome	5228997	5229919	923
NC_012581.1	Chromosome	5229921	5230114	194
NC_011498.1	Chromosome	754209	754720	512
NC_011498.1	Chromosome	1673135	1673519	385
NC_011498.1	Chromosome	1673521	1673812	292
NC_012730.1	Chromosome	495334	496185	852
NC_012730.1	Chromosome	1287436	1287988	553
NC_012730.1	Chromosome	1287990	1288265	276
NC_012730.1	Chromosome	1288267	1288491	225
NC_012438.1	Chromosome	1638624	1639017	394
NC_012438.1	Chromosome	1640448	1640626	179
NC_012438.1	Chromosome	1640628	1640765	138
NC_012438.1	Chromosome	1640767	1640876	110
NC_012440.1	Chromosome	1929793	1930022	230
NC_012440.1	Chromosome	1930024	1930170	147
NC_012440.1	Chromosome	1930172	1930283	112
NC_011661.1	Chromosome	1855168	1855438	271
NC_011661.1	Chromosome	1855440	1855559	120
NC_011959.1	Chromosome	1520043	1520880	838
NC_011959.1	Chromosome	2000397	2000787	391
NC_011959.1	Chromosome	2001821	2002187	367
NC_011959.1	Chromosome	2002189	2002510	322
NC_011959.1	Chromosome	2002512	2002864	353
NC_011959.1	Chromosome	2002866	2003005	140
NC_011662.2	Chromosome	3778768	3779419	652
NC_011830.1	Chromosome	5276940	5277654	715
NC_011830.1	Chromosome	5278845	5279133	289
NC_011831.1	Chromosome	4684473	4684930	458
NC_011916.1	Chromosome	4039204	4039852	649
NC_011916.1	Chromosome	4041721	4042114	394
NC_011916.1	Chromosome	4042116	4042504	389
NC_011916.1	Chromosome	4042506	4042928	423
NC_011894.1	Chromosome	3389122	3390042	921
NC_011894.1	Chromosome	3666796	3667361	566
NC_011894.1	Chromosome	7771268	7771900	633
NC_011894.1	Chromosome	7771902	7772459	558
NC_011883.1	Chromosome	721785	722526	742
NC_011883.1	Chromosome	924945	925518	574
NC_011883.1	Chromosome	2873183	2873436	254
NC_011891.1	Chromosome	1016094	1016789	696
NC_011891.1	Chromosome	2295436	2295824	389
NC_011891.1	Chromosome	2309636	2310134	499
NC_011891.1	Chromosome	5028931	5029328	398
NC_013008.1	Chromosome	5525951	5526180	230
NC_013008.1	Chromosome	5526182	5526961	780
NC_013008.1	Chromosome	5526963	5527591	629
NC_013008.1	Chromosome	5527593	5527953	361
NC_013008.1	Chromosome	5527955	5528135	181
NC_012416.1	Chromosome	1388776	1389507	732
NC_012416.1	Chromosome	1444959	1445867	909
NC_012034.1	Chromosome	2918992	2919522	531
NC_012034.1	Chromosome	2919524	2919717	194
NC_012759.1	Chromosome	4577690	4577809	120
NC_012759.1	Chromosome	4577811	4577949	139
NC_012759.1	Chromosome	4577951	4578087	137
NC_012759.1	Chromosome	4578089	4578158	70
NC_012472.1	Chromosome	5268871	5269563	693
NC_012472.1	Chromosome	5269565	5269627	63
NC_013454.1	Chromosome	10841	11138	298
NC_013454.1	Chromosome	579607	579792	186
NC_013454.1	Chromosome	636590	636718	129
NC_013454.1	Chromosome	636720	636848	129
NC_012441.1	Chromosome	2125305	2125700	396
NC_012442.1	Chromosome	252657	253437	781
NC_012442.1	Chromosome	1185030	1185314	285
NC_012442.1	Chromosome	1185316	1185517	202
NC_012971.2	Chromosome	4489809	4490763	955
NC_012971.2	Chromosome	4557656	4558426	771
NC_012971.2	Chromosome	4558428	4558587	160
NC_012971.2	Chromosome	4558589	4558755	167
NC_012971.2	Chromosome	4558757	4558923	167
NC_012846.1	Chromosome	2340898	2341141	244
NC_012846.1	Chromosome	2341143	2341327	185
NC_013118.1	Chromosome	1219855	1220309	455
NC_012563.1	Chromosome	4154934	4155277	344
NC_017560.1	Chromosome	1108929	1109864	936
NC_017560.1	Chromosome	1109866	1110538	673
NC_017560.1	Chromosome	1110540	1111023	484
NC_017560.1	Chromosome	1111025	1111607	583
NC_012779.2	Chromosome	1657597	1657996	400
NC_012779.2	Chromosome	2415410	2416362	953
NC_012779.2	Chromosome	2688385	2688939	555
NC_012779.2	Chromosome	2949961	2950597	637
NC_012779.2	Chromosome	3234240	3235134	895
NC_012779.2	Chromosome	3424636	3425275	640
NC_012779.2	Chromosome	3812075	3812300	226
NC_012590.1	Chromosome	2783508	2783632	125
NC_012590.1	Chromosome	2789956	2790188	233
NC_013768.1	Chromosome	2995225	2996120	896
NC_013768.1	Chromosome	2998276	2998651	376
NC_013768.1	Chromosome	2998653	2998879	227
NC_013768.1	Chromosome	2998881	2999053	173
NC_012673.1	Chromosome	2999319	2999770	452
NC_012673.1	Chromosome	2999772	2999894	123
NC_013037.1	Chromosome	6966638	6967089	452
NC_013037.1	Chromosome	6967091	6967703	613
NC_013037.1	Chromosome	6967705	6967789	85
NC_013124.1	Chromosome	2157676	2158114	439
NC_013162.1	Chromosome	2193395	2193809	415
NC_013162.1	Chromosome	2603410	2604288	879
NC_013162.1	Chromosome	2604290	2605240	951
NC_012791.1	Chromosome	284331	284905	575
NC_012791.1	Chromosome	642319	642626	308
NC_012791.1	Chromosome	5624601	5624957	357
NC_012791.1	Chromosome	5624959	5625583	625
NC_012791.1	Chromosome	5625585	5626114	530
NC_012791.1	Chromosome	5626116	5626352	237
NC_012792.1	Chromosome	1127745	1128338	594
NC_012792.1	Chromosome	1128340	1128643	304
NC_017625.1	Chromosome	4629873	4630277	405
NC_017625.1	Chromosome	4630279	4630507	229
NC_017625.1	Chromosome	4630509	4630706	198
NC_012793.1	Chromosome	3464048	3464347	300
NC_012793.1	Chromosome	3464349	3464617	269
NC_013172.1	Chromosome	3608282	3608524	243
NC_013172.1	Chromosome	3611335	3612264	930
NC_013172.1	Chromosome	3613480	3614361	882
NC_013172.1	Chromosome	3614363	3614765	403
NC_013172.1	Chromosome	3614767	3614869	103
NC_013172.1	Chromosome	3614871	3614991	121
NC_012856.1	Chromosome	69519	70446	928
NC_012856.1	Chromosome	2705236	2706012	777
NC_012856.1	Chromosome	3646374	3646985	612
NC_012856.1	Chromosome	3646987	3647366	380
NC_012856.1	Chromosome	3647368	3647699	332
NC_012857.1	Chromosome	1322972	1323320	349
NC_012881.1	Chromosome	1117644	1118247	604
NC_012881.1	Chromosome	1341831	1342285	455
NC_012881.1	Chromosome	1445872	1446727	856
NC_012881.1	Chromosome	1878830	1879600	771
NC_012881.1	Chromosome	2027215	2028194	980
NC_012881.1	Chromosome	3871460	3872439	980
NC_012881.1	Chromosome	3877037	3877974	938
NC_012881.1	Chromosome	4289531	4289846	316
NC_014041.1	Chromosome	1980387	1981020	634
NC_014041.1	Chromosome	4921599	4922452	854
NC_014041.1	Chromosome	5118657	5119423	767
NC_014041.1	Chromosome	5128109	5128186	78
NC_012880.1	Chromosome	214100	214769	670
NC_012880.1	Chromosome	214771	215280	510
NC_012880.1	Chromosome	1025883	1026270	388
NC_012880.1	Chromosome	1415648	1416355	708
NC_012880.1	Chromosome	4677832	4678658	827
NC_012880.1	Chromosome	4678660	4679247	588
NC_012880.1	Chromosome	4679249	4679449	201
NC_012914.1	Chromosome	6747549	6748089	541
NC_012914.1	Chromosome	7183448	7184304	857
NC_012914.1	Chromosome	7184306	7184898	593
NC_012943.1	Chromosome	4397652	4397921	270
NC_012943.1	Chromosome	4397923	4398249	327
NZ_CP001668	Chromosome	4718	5166	449
NZ_CP001668	Chromosome	9881	10231	351
NZ_CP001668	Chromosome	60126	60476	351
NZ_CP001668	Chromosome	116471	117068	598
NZ_CP001668	Chromosome	117070	117849	780
NZ_CP001668	Chromosome	171890	172818	929
NZ_CP001668	Chromosome	192199	192989	791
NZ_CP001668	Chromosome	194539	194851	313
NZ_CP001668	Chromosome	194853	195450	598
NZ_CP001668	Chromosome	195452	195903	452
NZ_CP001668	Chromosome	197488	198267	780
NZ_CP001668	Chromosome	256221	256818	598
NZ_CP001668	Chromosome	256820	257272	453
NZ_CP001668	Chromosome	446908	447719	812
NZ_CP001668	Chromosome	447721	448152	432
NZ_CP001668	Chromosome	448154	448856	703
NZ_CP001668	Chromosome	452721	453649	929
NZ_CP001668	Chromosome	587839	588291	453
NZ_CP001668	Chromosome	680140	680919	780
NZ_CP001668	Chromosome	680921	681233	313
NZ_CP001668	Chromosome	683563	684139	577
NZ_CP001668	Chromosome	684141	684572	432
NZ_CP001668	Chromosome	684574	685353	780
NZ_CP001668	Chromosome	691909	692345	437
NZ_CP001668	Chromosome	692347	692944	598
NZ_CP001668	Chromosome	692946	693895	950
NZ_CP001668	Chromosome	808328	808759	432
NZ_CP001668	Chromosome	1037178	1037528	351
NZ_CP001668	Chromosome	1042523	1042971	449
NZ_CP001668	Chromosome	1042973	1043425	453
NZ_CP001668	Chromosome	1071888	1072678	791
NZ_CP001668	Chromosome	1072680	1073128	449
NZ_CP001668	Chromosome	1073130	1073832	703
NC_012982.1	Chromosome	3047730	3048366	637
NC_012982.1	Chromosome	3454132	3454985	854
NC_012982.1	Chromosome	3454987	3455427	441
NC_012982.1	Chromosome	3455429	3455621	193
NC_013061.1	Chromosome	5166837	5167179	343
NC_013061.1	Chromosome	5167181	5167318	138
NC_013061.1	Chromosome	5167320	5167382	63
NC_013170.1	Chromosome	1617061	1617271	211
NC_013170.1	Chromosome	1617273	1617373	101
NC_013170.1	Chromosome	1617375	1617803	429
NC_013159.1	Chromosome	4301110	4301680	571
NC_013159.1	Chromosome	4307199	4307681	483
NC_013159.1	Chromosome	4307683	4308346	664
NC_013192.1	Chromosome	2464858	2465300	443
NC_013192.1	Chromosome	2465302	2465605	304
NC_013132.1	Chromosome	9126841	9126933	93
NC_013132.1	Chromosome	9126935	9127343	409
NC_013131.1	Chromosome	2407887	2408141	255
NC_013131.1	Chromosome	10463471	10464000	530
NC_013131.1	Chromosome	10464002	10464739	738
NC_013131.1	Chromosome	10466732	10467010	279
NC_013131.1	Chromosome	10467012	10467265	254
NC_013131.1	Chromosome	10467267	10467547	281
NC_013131.1	Chromosome	10467549	10467600	52
NC_013131.1	Chromosome	10467602	10467781	180
NC_013174.1	Chromosome	2464130	2464361	232
NC_013174.1	Chromosome	2747963	2748842	880
NC_013174.1	Chromosome	2748844	2749586	743
NC_013174.1	Chromosome	2749588	2749645	58
NC_017285.1	Chromosome	1240153	1240560	408
NC_017285.1	Chromosome	1240562	1240804	243
NC_017285.1	Chromosome	1240806	1241019	214
NC_013203.1	Chromosome	1543705	1543802	98
NC_013355.1	Chromosome	1310456	1311115	660
NC_013355.1	Chromosome	1983497	1984068	572
NC_013355.1	Chromosome	2121190	2121662	473
NC_013355.1	Chromosome	2124222	2124770	549
NC_013204.1	Chromosome	3618132	3618748	617
NC_013204.1	Chromosome	3631798	3632077	280
NC_013204.1	Chromosome	3632079	3632259	181
NC_013205.1	Chromosome	3017237	3017976	740
NC_013205.1	Chromosome	3017978	3018272	295
NC_013205.1	Chromosome	3018274	3018651	378
NC_013205.1	Chromosome	3018653	3018754	102
NC_013223.1	Chromosome	2863460	2864303	844
NC_013510.1	Chromosome	5636613	5637610	998
NC_013510.1	Chromosome	5637612	5638102	491
NC_013510.1	Chromosome	5638104	5638725	622
NC_013510.1	Chromosome	5638727	5639015	289
NC_013946.1	Chromosome	3089421	3089955	535
NC_013946.1	Chromosome	3096757	3097271	515
NC_013946.1	Chromosome	3097273	3097452	180
NC_013714.1	Chromosome	2625433	2626257	825
NC_013714.1	Chromosome	2635783	2636160	378
NC_013714.1	Chromosome	2636162	2636366	205
NC_013532.1	Chromosome	1181314	1181973	660
NC_013532.1	Chromosome	1181975	1182676	702
NC_013532.1	Chromosome	1205707	1206599	893
NC_013532.1	Chromosome	1206601	1206805	205
NC_013947.1	Chromosome	6840475	6840826	352
NC_013947.1	Chromosome	6840828	6841428	601
NC_013947.1	Chromosome	6841430	6841556	127
NC_013515.1	Chromosome	1661594	1661907	314
NC_013515.1	Chromosome	1661909	1662577	669
NC_013385.1	Chromosome	2127793	2128153	361
NC_013385.1	Chromosome	2128155	2128874	720
NC_013385.1	Chromosome	2128876	2129236	361
NC_013406.1	Chromosome	7110726	7110913	188
NC_013406.1	Chromosome	7120874	7121664	791
NC_013411.1	Chromosome	1389171	1389908	738
NC_013411.1	Chromosome	3578992	3579333	342
NC_013411.1	Chromosome	3621948	3622843	896
NC_013412.1	Chromosome	43588	44429	842
NC_013412.1	Chromosome	44431	44737	307
NC_013412.1	Chromosome	44739	45056	318
NC_013441.1	Chromosome	5154236	5154308	73
NC_013441.1	Chromosome	5207696	5207843	148
NC_013441.1	Chromosome	5207845	5208351	507
NC_013441.1	Chromosome	5208353	5208601	249
NC_013440.1	Chromosome	924484	925176	693
NC_013440.1	Chromosome	1225676	1226665	990
NC_013440.1	Chromosome	3020470	3021364	895
NC_013440.1	Chromosome	3598806	3599370	565
NC_013440.1	Chromosome	4641846	4642605	760
NC_013440.1	Chromosome	7028038	7028809	772
NC_013440.1	Chromosome	7716569	7716951	383
NC_013440.1	Chromosome	8011133	8011666	534
NC_013440.1	Chromosome	8346545	8347453	909
NC_013440.1	Chromosome	8637821	8638708	888
NC_013440.1	Chromosome	9445575	9445938	364
NC_013440.1	Chromosome	9445940	9446313	374
NC_013522.1	Chromosome	223404	223716	313
NC_013522.1	Chromosome	223718	224166	449
NC_013522.1	Chromosome	540553	541332	780
NC_013522.1	Chromosome	563994	564336	343
NC_013522.1	Chromosome	740140	740952	813
NC_013522.1	Chromosome	742118	742587	470
NC_013522.1	Chromosome	821659	822069	411
NC_013522.1	Chromosome	834024	834814	791
NC_013522.1	Chromosome	1040900	1041602	703
NC_013522.1	Chromosome	1052239	1052649	411
NC_013522.1	Chromosome	1052651	1053333	683
NC_013522.1	Chromosome	1053335	1053692	358
NC_013522.1	Chromosome	1127039	1128021	983
NC_013522.1	Chromosome	1285615	1286297	683
NC_013522.1	Chromosome	1394415	1395227	813
NC_013522.1	Chromosome	1395229	1395639	411
NC_013522.1	Chromosome	1421890	1422592	703
NC_013522.1	Chromosome	1437731	1438073	343
NC_013522.1	Chromosome	1624655	1625012	358
NC_013522.1	Chromosome	1631017	1631829	813
NC_013522.1	Chromosome	1712007	1712989	983
NC_013522.1	Chromosome	1795140	1795497	358
NC_013522.1	Chromosome	1826501	1826937	437
NC_013522.1	Chromosome	1826939	1827718	780
NC_013522.1	Chromosome	1830740	1831082	343
NC_013522.1	Chromosome	1840853	1841429	577
NC_013522.1	Chromosome	1841431	1842211	781
NC_013522.1	Chromosome	1842213	1843025	813
NC_013522.1	Chromosome	1845894	1846684	791
NC_013522.1	Chromosome	1848267	1848473	207
NC_013521.1	Chromosome	1920165	1920583	419
NC_013521.1	Chromosome	4250618	4250839	222
NC_013521.1	Chromosome	4250841	4251245	405
NC_013520.1	Chromosome	742970	743774	805
NC_013520.1	Chromosome	995681	996502	822
NC_013520.1	Chromosome	2130601	2131385	785
NC_013520.1	Chromosome	2131387	2131738	352
NC_013520.1	Chromosome	2131740	2132108	369
NC_013530.1	Chromosome	3742703	3742775	73
NC_013523.1	Chromosome	2740929	2741032	104
NC_013524.1	Chromosome	1243998	1244302	305
NC_013524.1	Chromosome	1251051	1251852	802
NC_013524.1	Chromosome	1251854	1252730	877
NC_013552.1	Chromosome	1399769	1400658	890
NC_013552.1	Chromosome	1412461	1413175	715
NC_013552.1	Chromosome	1413177	1413310	134
NC_013552.1	Chromosome	1413312	1413461	150
NC_013656.1	Chromosome	2596861	2597158	298
NC_013656.1	Chromosome	2597160	2597836	677
NC_013656.1	Chromosome	2597838	2598143	306
NC_013592.1	Chromosome	479541	480136	596
NC_013592.1	Chromosome	692731	693513	783
NC_013592.1	Chromosome	812667	813424	758
NC_013592.1	Chromosome	2183670	2184388	719
NC_013592.1	Chromosome	3823160	3823914	755
NC_013592.1	Chromosome	4354592	4355266	675
NC_013592.1	Chromosome	4534462	4535130	669
NC_013592.1	Chromosome	4752384	4753378	995
NC_013592.1	Chromosome	4816109	4816966	858
NC_017340.1	Chromosome	2821082	2821269	188
NC_017340.1	Chromosome	2821271	2821451	181
NC_013941.1	Chromosome	5385370	5385617	248
NC_013941.1	Chromosome	5385619	5386040	422
NC_013941.1	Chromosome	5386042	5386351	310
NC_013720.1	Chromosome	6191921	6192593	673
NC_013720.1	Chromosome	6193912	6194897	986
NC_013720.1	Chromosome	6194899	6195475	577
NC_013720.1	Chromosome	6195477	6196177	701
NC_013721.1	Chromosome	1615813	1616725	913
NC_013721.1	Chromosome	1616727	1617482	756
NC_013721.1	Chromosome	1617484	1617544	61
NC_013895.2	Chromosome	1630453	1631341	889
NC_013895.2	Chromosome	1807811	1808705	895
NC_013895.2	Chromosome	1808707	1809546	840
NC_013895.2	Chromosome	1809548	1809745	198
NC_017214.1	Chromosome	1940192	1940586	395
NC_017214.1	Chromosome	1941819	1942084	266
NC_017214.1	Chromosome	1942086	1942197	112
NC_017279.1	Chromosome	1019638	1019997	360
NC_017279.1	Chromosome	1629877	1630708	832
NC_017279.1	Chromosome	1634232	1635007	776
NC_013850.1	Chromosome	544915	545369	455
NC_013850.1	Chromosome	1715461	1715925	465
NC_013850.1	Chromosome	1728767	1729128	362
NC_013850.1	Chromosome	2013763	2014273	511
NC_013850.1	Chromosome	2619993	2620489	497
NC_013850.1	Chromosome	2652379	2652916	538
NC_013850.1	Chromosome	3539394	3539860	467
NC_013850.1	Chromosome	3732314	3732954	641
NC_013850.1	Chromosome	4634403	4635068	666
NC_013850.1	Chromosome	4831024	4831931	908
NC_013850.1	Chromosome	4981527	4981869	343
NC_013850.1	Chromosome	5272672	5273597	926
NC_013850.1	Chromosome	5455070	5455674	605
NC_013850.1	Chromosome	5455676	5456321	646
NC_013850.1	Chromosome	5457570	5458310	741
NC_013850.1	Chromosome	5458312	5458504	193
NC_013894.1	Chromosome	1498276	1498452	177
NC_013894.1	Chromosome	1498454	1499260	807
NC_013894.1	Chromosome	1499262	1499904	643
NC_013894.1	Chromosome	1499906	1500361	456
NC_013894.1	Chromosome	1500363	1500576	214
NC_013921.1	Chromosome	2432503	2432937	435
NC_013921.1	Chromosome	2432939	2433633	695
NC_013921.1	Chromosome	2450805	2451060	256
NC_013943.1	Chromosome	3221221	3222076	856
NC_017628.1	Chromosome	2023182	2024181	1000
NC_017628.1	Chromosome	2297095	2297615	521
NC_017628.1	Chromosome	5108148	5108382	235
NC_014039.1	Chromosome	2494738	2495082	345
NC_014039.1	Chromosome	2495084	2495333	250
NC_014103.1	Chromosome	5090729	5091508	780
NC_014103.1	Chromosome	5097312	5097446	135
NC_014019.1	Chromosome	4934954	4935604	651
NC_014019.1	Chromosome	5089394	5090324	931
NC_014019.1	Chromosome	5092518	5092696	179
NC_014019.1	Chromosome	5097049	5097128	80
NC_014033.1	Chromosome	3618460	3618558	99
NC_014033.1	Chromosome	3618560	3618952	393
NC_014033.1	Chromosome	3618954	3619318	365
NC_014033.1	Chromosome	3619320	3619495	176
NC_014033.1	Chromosome	3619497	3619558	62
NC_006138.1	Chromosome	1472425	1472787	363
NC_006138.1	Chromosome	2062761	2063525	765
NC_006138.1	Chromosome	3514267	3514976	710
NC_006138.1	Chromosome	3522058	3522899	842
NC_006138.1	Chromosome	3522901	3523370	470
NC_003228.3	Chromosome	286595	287370	776
NC_003228.3	Chromosome	5201934	5202704	771
NC_003228.3	Chromosome	5204828	5205139	312
NC_004552.2	Chromosome	1143907	1144086	180
NC_004552.2	Chromosome	1144088	1144376	289
NC_007576.1	Chromosome	1872473	1873445	973
NC_007576.1	Chromosome	1884423	1884635	213
NC_009138.1	Chromosome	3423886	3424306	421
NC_011740.1	Chromosome	4578043	4578642	600
NC_011740.1	Chromosome	4588360	4588481	122
NC_011740.1	Chromosome	4588483	4588680	198
NC_011741.1	Chromosome	4700195	4700448	254
NC_011741.1	Chromosome	4700450	4700559	110
NC_011742.1	Chromosome	5031332	5032228	897
NC_011750.1	Chromosome	5035668	5035912	245
NC_011750.1	Chromosome	5130066	5130610	545
NC_011750.1	Chromosome	5131767	5131951	185
NC_011750.1	Chromosome	5131953	5132049	97
NC_020133.1	Chromosome	6204375	6204773	399
NC_020133.1	Chromosome	6206734	6207380	647
NC_020133.1	Chromosome	6207382	6208292	911
NC_020133.1	Chromosome	6208294	6208746	453
NC_020133.1	Chromosome	6208748	6208928	181
NC_013198.1	Chromosome	3001879	3002226	348
NC_013198.1	Chromosome	3005551	3005986	436
NC_013199.1	Chromosome	2947120	2947906	787
NC_013199.1	Chromosome	2963116	2963645	530
NC_013199.1	Chromosome	2967723	2968597	875
NC_011601.1	Chromosome	4956661	4956951	291
NC_011601.1	Chromosome	4965165	4965552	388
NC_012470.1	Chromosome	1236470	1236675	206
NC_012470.1	Chromosome	2149094	2149585	492
NC_012470.1	Chromosome	2149587	2149867	281
NC_011900.1	Chromosome	2220953	2221314	362
NC_011896.1	Chromosome	3263810	3264334	525
NC_011896.1	Chromosome	3267297	3267878	582
NC_011896.1	Chromosome	3267880	3267959	80
NC_011896.1	Chromosome	3267961	3268036	76
NC_012924.1	Chromosome	2093771	2094739	969
NC_012924.1	Chromosome	2094741	2095643	903
NC_012924.1	Chromosome	2095645	2095897	253
NC_012926.1	Chromosome	1994818	1995182	365
NC_012926.1	Chromosome	2144518	2145159	642
NC_012926.1	Chromosome	2145161	2145821	661
NC_012926.1	Chromosome	2145823	2146003	181
NC_012926.1	Chromosome	2146005	2146228	224
NC_012686.1	Chromosome	1043616	1044229	614
NC_012686.1	Chromosome	1044231	1044351	121
NC_017331.1	Chromosome	3043064	3043209	146
NC_017626.1	Chromosome	5241548	5241781	234
NC_017626.1	Chromosome	5241783	5241976	194
NC_013853.1	Chromosome	2143608	2144108	501
NC_013853.1	Chromosome	2144110	2144633	524
NC_013853.1	Chromosome	2144635	2145350	716
NC_013853.1	Chromosome	2146438	2146610	173
NC_013798.1	Chromosome	2349387	2349747	361
NC_013798.1	Chromosome	2349749	2349957	209
NC_013798.1	Chromosome	2349959	2350759	801
NC_013798.1	Chromosome	2350761	2350910	150
NC_013971.1	Chromosome	193114	193813	700
NC_013971.1	Chromosome	742580	743260	681
NC_013971.1	Chromosome	1393341	1394260	920
NC_013971.1	Chromosome	2852702	2853492	791
NC_013971.1	Chromosome	2922157	2922818	662
NC_013971.1	Chromosome	3157260	3157597	338
NC_013971.1	Chromosome	3805688	3805873	186
NC_012214.1	Chromosome	120	538	419
NC_012214.1	Chromosome	281198	281665	468
NC_012214.1	Chromosome	308430	308918	489
NC_012214.1	Chromosome	376468	376962	495
NC_012214.1	Chromosome	578616	579486	871
NC_012214.1	Chromosome	2618399	2619176	778
NC_012214.1	Chromosome	3199482	3200156	675
NC_006832.1	Chromosome	1511487	1511761	275
NC_006832.1	Chromosome	1511763	1512153	391
NC_006832.1	Chromosome	1512155	1512669	515
NC_006832.1	Chromosome	1512671	1512976	306
NC_007618.1	Chromosome	1760675	1761415	741
NC_007618.1	Chromosome	2117634	2118128	495
NC_007618.1	Chromosome	2120539	2120919	381
NC_007618.1	Chromosome	2120921	2121185	265
NC_007618.1	Chromosome	2121187	2121358	172
NC_007624.1	Chromosome	1148881	1149187	307
NC_007624.1	Chromosome	1149189	1149604	416
NC_007624.1	Chromosome	1149606	1150070	465
NC_008054.1	Chromosome	62408	62943	536
NC_008054.1	Chromosome	1856246	1856913	668
NC_008054.1	Chromosome	1863372	1863635	264
NC_008054.1	Chromosome	1863637	1864456	820
NC_008054.1	Chromosome	1864458	1864768	311
NC_008054.1	Chromosome	1864770	1864978	209
NC_008278.1	Chromosome	7496096	7496519	424
NC_008278.1	Chromosome	7496521	7496695	175
NC_008278.1	Chromosome	7496697	7497190	494
NC_008278.1	Chromosome	7497192	7497356	165
NC_008278.1	Chromosome	7497358	7497575	218
NC_008278.1	Chromosome	7497577	7497841	265
NC_008278.1	Chromosome	7497843	7497913	71
NC_008555.1	Chromosome	2813737	2814129	393
NC_008571.1	Chromosome	3794805	3795073	269
NC_008571.1	Chromosome	3795075	3795857	783
NC_008571.1	Chromosome	3795859	3796199	341
NC_008571.1	Chromosome	3796201	3796872	672
NC_008571.1	Chromosome	3798341	3798464	124
NC_008702.1	Chromosome	3973548	3974458	911
NC_008702.1	Chromosome	4292575	4292924	350
NC_008702.1	Chromosome	4368432	4368996	565
NC_008702.1	Chromosome	4374686	4375465	780
NC_008702.1	Chromosome	4375467	4376039	573
NC_009480.1	Chromosome	2148871	2149623	753
NC_009480.1	Chromosome	2714106	2714662	557
NC_009480.1	Chromosome	3296958	3297690	733
NC_009480.1	Chromosome	3297692	3297840	149
NC_009488.1	Chromosome	2126195	2127050	856
NC_009613.3	Chromosome	2858971	2859340	370
NC_009613.3	Chromosome	2859342	2859773	432
NC_009613.3	Chromosome	2859775	2859972	198
NC_009613.3	Chromosome	2859974	2860265	292
NC_009613.3	Chromosome	2860267	2860381	115
NC_010125.1	Chromosome	212199	212675	477
NC_010125.1	Chromosome	2657984	2658385	402
NC_010125.1	Chromosome	3943670	3943986	317
NC_010125.1	Chromosome	3943988	3944162	175
NC_010162.1	Chromosome	150349	150812	464
NC_010162.1	Chromosome	5381944	5382681	738
NC_010162.1	Chromosome	7164726	7165611	886
NC_010162.1	Chromosome	9386843	9387334	492
NC_010162.1	Chromosome	11583154	11584040	887
NC_010162.1	Chromosome	11650390	11650828	439
NC_010162.1	Chromosome	13027008	13027856	849
NC_010162.1	Chromosome	13033564	13033778	215
NC_010170.1	Chromosome	5287641	5287949	309
NC_010280.2	Chromosome	1035554	1036228	675
NC_010280.2	Chromosome	1036230	1036422	193
NC_010280.2	Chromosome	1037659	1038497	839
NC_010280.2	Chromosome	1038499	1038766	268
NC_010280.2	Chromosome	1038768	1038862	95
NC_010287.1	Chromosome	867271	867442	172
NC_010287.1	Chromosome	1036684	1037252	569
NC_010287.1	Chromosome	1037254	1038164	911
NC_010287.1	Chromosome	1038166	1038491	326
NC_010287.1	Chromosome	1038493	1038841	349
NC_010407.1	Chromosome	35	684	650
NC_010407.1	Chromosome	717	1237	521
NC_010407.1	Chromosome	3258021	3258266	246
NC_010407.1	Chromosome	3258268	3258370	103
NC_010407.1	Chromosome	3258372	3258644	273
NC_010545.1	Chromosome	2368902	2369097	196
NC_010545.1	Chromosome	2369099	2369218	120
NC_010554.1	Chromosome	3	486	484
NC_010554.1	Chromosome	47084	47447	364
NC_010554.1	Chromosome	185671	186448	778
NC_010554.1	Chromosome	564452	564760	309
NC_010554.1	Chromosome	601769	602103	335
NC_010554.1	Chromosome	654370	654759	390
NC_010554.1	Chromosome	665128	666055	928
NC_010554.1	Chromosome	1038828	1039755	928
NC_010554.1	Chromosome	1094448	1095419	972
NC_010554.1	Chromosome	1179215	1179720	506
NC_010554.1	Chromosome	1457477	1457785	309
NC_010554.1	Chromosome	1522069	1522972	904
NC_010554.1	Chromosome	1600086	1600713	628
NC_010554.1	Chromosome	1809520	1809942	423
NC_010554.1	Chromosome	1809944	1810685	742
NC_010554.1	Chromosome	1902544	1903437	894
NC_010554.1	Chromosome	1937745	1938592	848
NC_010554.1	Chromosome	2094822	2095414	593
NC_010554.1	Chromosome	2181237	2182026	790
NC_010554.1	Chromosome	2260955	2261596	642
NC_010554.1	Chromosome	2261598	2262185	588
NC_010554.1	Chromosome	2670339	2670736	398
NC_010554.1	Chromosome	2765423	2765973	551
NC_010554.1	Chromosome	2794410	2795011	602
NC_010554.1	Chromosome	2840998	2841718	721
NC_010554.1	Chromosome	2856348	2857214	867
NC_010554.1	Chromosome	3121341	3122246	906
NC_010554.1	Chromosome	3149253	3150210	958
NC_010554.1	Chromosome	3159730	3160366	637
NC_010554.1	Chromosome	3354282	3355025	744
NC_010554.1	Chromosome	3355027	3355882	856
NC_010554.1	Chromosome	3363216	3364129	914
NC_010554.1	Chromosome	3512004	3512418	415
NC_010554.1	Chromosome	3627019	3627806	788
NC_010554.1	Chromosome	3749677	3750467	791
NC_010554.1	Chromosome	3896021	3896952	932
NC_010554.1	Chromosome	3905857	3906830	974
NC_010554.1	Chromosome	4000609	4001245	637
NC_010554.1	Chromosome	4062414	4062751	338
NC_010554.1	Chromosome	4062753	4063605	853
NC_010645.1	Chromosome	3727323	3728177	855
NC_010645.1	Chromosome	3731700	3732254	555
NC_013016.1	Chromosome	470391	471266	876
NC_013016.1	Chromosome	1927766	1928725	960
NC_013016.1	Chromosome	2144791	2145260	470
NC_013315.1	Chromosome	4103341	4104109	769
NC_013315.1	Chromosome	4109262	4109901	640
NC_013315.1	Chromosome	4109903	4110381	479
NC_013315.1	Chromosome	4110383	4110553	171
NC_013511.1	Chromosome	36	633	598
NC_013511.1	Chromosome	18255	18691	437
NC_013511.1	Chromosome	23699	24627	929
NC_013511.1	Chromosome	24629	25311	683
NC_013511.1	Chromosome	25313	25761	449
NC_013511.1	Chromosome	35532	36234	703
NC_013511.1	Chromosome	39474	39910	437
NC_013511.1	Chromosome	69207	69574	368
NC_013511.1	Chromosome	69576	70504	929
NC_013511.1	Chromosome	80275	80711	437
NC_013511.1	Chromosome	135785	136152	368
NC_013511.1	Chromosome	189123	189559	437
NC_013511.1	Chromosome	218836	219538	703
NC_013511.1	Chromosome	254517	255114	598
NC_013511.1	Chromosome	287848	288284	437
NC_013511.1	Chromosome	380418	380785	368
NC_013511.1	Chromosome	380787	381137	351
NC_013511.1	Chromosome	381139	381451	313
NC_013511.1	Chromosome	383041	383831	791
[truncated: 343,632 more rows]
