# Supplementary material for: PlasForest: a homology-based random forest classifier for plasmid detection in genomic datasets
Source: BMC Bioinformatics. 2021 Jun 26;22:349. doi: 10.1186/s12859-021-04270-w (PMC8236179; doi:10.1186/s12859-021-04270-w)
Supplement: Supplementary file 6 — Additional file 6. Table S2B: Identifiers and positions of contigs used to create the testing set. [file 12859_2021_4270_MOESM6_ESM.csv]

contig_id	label	start	end	length
NC_000962.3	Chromosome	3297323	3335345	38023
NC_000962.3	Chromosome	3335347	3386924	51578
NC_000962.3	Chromosome	3592688	3708680	115993
NC_000962.3	Chromosome	3763934	4123061	359128
NC_000962.3	Chromosome	4123063	4130169	7107
NC_000962.3	Chromosome	4130171	4200042	69872
NC_000962.3	Chromosome	4200044	4246570	46527
NC_000962.3	Chromosome	4246572	4329113	82542
NC_000962.3	Chromosome	4406128	4407059	932
NC_000962.3	Chromosome	4407061	4408702	1642
NC_000962.3	Chromosome	4408704	4410266	1563
NC_000962.3	Chromosome	4410268	4411349	1082
NC_000962.3	Chromosome	4411351	4411491	141
NC_000962.3	Chromosome	3028549	3067805	39257
NC_000962.3	Chromosome	3239720	3244189	4470
NC_002163.1	Chromosome	4	12437	12434
NC_002163.1	Chromosome	684459	716171	31713
NC_002163.1	Chromosome	716173	730692	14520
NC_002163.1	Chromosome	730694	763366	32673
NC_002163.1	Chromosome	763368	766605	3238
NC_002163.1	Chromosome	766607	774991	8385
NC_002163.1	Chromosome	1535157	1538927	3771
NC_002163.1	Chromosome	1538929	1561246	22318
NC_002163.1	Chromosome	1586362	1594595	8234
NC_002163.1	Chromosome	1594597	1618176	23580
NC_002163.1	Chromosome	1618178	1626938	8761
NC_002163.1	Chromosome	1626940	1632777	5838
NC_002163.1	Chromosome	1632779	1635498	2720
NC_002163.1	Chromosome	1635500	1639680	4181
NC_002163.1	Chromosome	1639682	1641459	1778
NC_002163.1	Chromosome	205180	214760	9581
NC_002163.1	Chromosome	214762	242175	27414
NC_002163.1	Chromosome	562487	600317	37831
NC_002163.1	Chromosome	624397	678274	53878
NC_002163.1	Chromosome	678276	684457	6182
NC_002755.2	Chromosome	4174473	4248859	74387
NC_002755.2	Chromosome	4248861	4272342	23482
NC_002755.2	Chromosome	4272344	4286501	14158
NC_002755.2	Chromosome	4361456	4376285	14830
NC_002755.2	Chromosome	4376287	4394489	18203
NC_002755.2	Chromosome	4394491	4403166	8676
NC_002755.2	Chromosome	4403168	4403409	242
NC_002755.2	Chromosome	4403411	4403691	281
NC_002755.2	Chromosome	4403693	4403766	74
NC_002755.2	Chromosome	4403768	4403836	69
NC_002755.2	Chromosome	2188547	2202207	13661
NC_002755.2	Chromosome	2202209	2426018	223810
NC_002755.2	Chromosome	2426020	2463950	37931
NC_002755.2	Chromosome	2463952	2495918	31967
NC_002755.2	Chromosome	3674820	3712697	37878
NC_002755.2	Chromosome	4168727	4174471	5745
NC_002758.2	Chromosome	2877753	2878528	776
NC_002758.2	Chromosome	1858443	1895277	36835
NC_002758.2	Chromosome	2609585	2687791	78207
NC_002758.2	Chromosome	2707019	2831287	124269
NC_002758.2	Chromosome	2831289	2865429	34141
NC_002758.2	Chromosome	2875608	2875900	293
NC_002758.2	Chromosome	2875902	2877751	1850
NC_002774.1	Plasmid	16	23613	23598
NC_002929.2	Chromosome	578775	591982	13208
NC_002929.2	Chromosome	591984	622363	30380
NC_002929.2	Chromosome	622365	663914	41550
NC_002929.2	Chromosome	794125	794709	585
NC_002929.2	Chromosome	794711	813790	19080
NC_002929.2	Chromosome	813792	851601	37810
NC_002929.2	Chromosome	931558	1984019	1052462
NC_002929.2	Chromosome	1984021	1990016	5996
NC_002929.2	Chromosome	2404763	2572734	167972
NC_002929.2	Chromosome	2572736	2613582	40847
NC_002929.2	Chromosome	2613584	2629164	15581
NC_002929.2	Chromosome	2629166	2669037	39872
NC_002929.2	Chromosome	2669039	2672849	3811
NC_002929.2	Chromosome	2672851	2702688	29838
NC_002929.2	Chromosome	2779082	2796073	16992
NC_002929.2	Chromosome	2796075	2826406	30332
NC_002929.2	Chromosome	2826408	2847743	21336
NC_002929.2	Chromosome	2862688	3133929	271242
NC_002929.2	Chromosome	3133931	3141538	7608
NC_002929.2	Chromosome	3399641	3442032	42392
NC_002929.2	Chromosome	3442034	3485463	43430
NC_002929.2	Chromosome	3485465	3520936	35472
NC_002929.2	Chromosome	3520938	3536953	16016
NC_002929.2	Chromosome	3563657	3584372	20716
NC_002929.2	Chromosome	3584374	3608605	24232
NC_002929.2	Chromosome	3672042	3710265	38224
NC_002929.2	Chromosome	3710267	3711344	1078
NC_002929.2	Chromosome	3711346	3714710	3365
NC_002929.2	Chromosome	3761924	3776050	14127
NC_002929.2	Chromosome	3776052	3830263	54212
NC_002929.2	Chromosome	3830265	3927822	97558
NC_002929.2	Chromosome	3927824	3941239	13416
NC_002929.2	Chromosome	3941241	3943530	2290
NC_002929.2	Chromosome	3998365	4064805	66441
NC_002929.2	Chromosome	4064807	4082175	17369
NC_002929.2	Chromosome	4082177	4084955	2779
NC_002929.2	Chromosome	4084957	4085868	912
NC_002929.2	Chromosome	4085870	4086186	317
NC_002929.2	Chromosome	291617	300005	8389
NC_002929.2	Chromosome	300007	311004	10998
NC_002929.2	Chromosome	431718	435711	3994
NC_002932.3	Chromosome	1950569	2037807	87239
NC_002932.3	Chromosome	2037809	2070228	32420
NC_002932.3	Chromosome	2142080	2142337	258
NC_002932.3	Chromosome	2142339	2150833	8495
NC_002932.3	Chromosome	2150835	2153062	2228
NC_002932.3	Chromosome	2153064	2154871	1808
NC_002932.3	Chromosome	2154873	2154945	73
NC_002932.3	Chromosome	1216352	1270243	53892
NC_002932.3	Chromosome	1694921	1720928	26008
NC_002932.3	Chromosome	1821373	1823350	1978
NC_002932.3	Chromosome	1861693	1950567	88875
NC_002945.4	Chromosome	2930335	3024768	94434
NC_002945.4	Chromosome	3212445	3295252	82808
NC_002945.4	Chromosome	3531422	3602289	70868
NC_002945.4	Chromosome	3662519	3739668	77150
NC_002945.4	Chromosome	3983612	4059265	75654
NC_002945.4	Chromosome	4202870	4243767	40898
NC_002945.4	Chromosome	4243769	4263821	20053
NC_002945.4	Chromosome	4263823	4289821	25999
NC_002945.4	Chromosome	4289823	4311688	21866
NC_002945.4	Chromosome	4311690	4343591	31902
NC_002945.4	Chromosome	4343593	4347182	3590
NC_002945.4	Chromosome	4347184	4347555	372
NC_002945.4	Chromosome	4347557	4349279	1723
NC_002945.4	Chromosome	4349281	4349601	321
NC_002945.4	Chromosome	4349603	4349827	225
NC_002945.4	Chromosome	4349829	4349903	75
NC_002945.4	Chromosome	589214	663695	74482
NC_002945.4	Chromosome	663697	718221	54525
NC_002945.4	Chromosome	812252	857511	45260
NC_002945.4	Chromosome	2915061	2930333	15273
NC_002950.2	Chromosome	2341713	2342901	1189
NC_002950.2	Chromosome	2342903	2343023	121
NC_002950.2	Chromosome	2343025	2343337	313
NC_002950.2	Chromosome	2343339	2343442	104
NC_002950.2	Chromosome	2252814	2262189	9376
NC_002950.2	Chromosome	2341361	2341711	351
NC_002951.2	Chromosome	2693365	2699372	6008
NC_002951.2	Chromosome	2726202	2768360	42159
NC_002951.2	Chromosome	2794606	2803809	9204
NC_002951.2	Chromosome	2803811	2805451	1641
NC_002951.2	Chromosome	2805453	2806388	936
NC_002951.2	Chromosome	2806390	2808801	2412
NC_002951.2	Chromosome	2808803	2809131	329
NC_002951.2	Chromosome	2809133	2809421	289
NC_002951.2	Chromosome	1068415	1082357	13943
NC_002951.2	Chromosome	2013896	2033044	19149
NC_002951.2	Chromosome	2685506	2693363	7858
NC_002953.3	Chromosome	2721513	2771981	50469
NC_002953.3	Chromosome	2771983	2787375	15393
NC_002953.3	Chromosome	2787377	2788961	1585
NC_002953.3	Chromosome	2788963	2792853	3891
NC_002953.3	Chromosome	2792855	2795097	2243
NC_002953.3	Chromosome	2795099	2797147	2049
NC_002953.3	Chromosome	2797149	2798126	978
NC_002953.3	Chromosome	2798128	2799441	1314
NC_002953.3	Chromosome	2799443	2799643	201
NC_002953.3	Chromosome	2799645	2799801	157
NC_002953.3	Chromosome	380966	441599	60634
NC_002953.3	Chromosome	893690	906190	12501
NC_002953.3	Chromosome	2364884	2395315	30432
NC_002953.3	Chromosome	2395317	2401595	6279
NC_002953.3	Chromosome	2401597	2438404	36808
NC_002953.3	Chromosome	2463880	2497896	34017
NC_002978.6	Chromosome	30	50018	49989
NC_002978.6	Chromosome	1202168	1215440	13273
NC_002978.6	Chromosome	1215442	1220080	4639
NC_002978.6	Chromosome	1220082	1232523	12442
NC_002978.6	Chromosome	1258292	1262359	4068
NC_002978.6	Chromosome	1262361	1263644	1284
NC_002978.6	Chromosome	1263646	1267527	3882
NC_002978.6	Chromosome	1267529	1267781	253
NC_002978.6	Chromosome	56981	182817	125837
NC_002978.6	Chromosome	1027250	1050257	23008
NC_002978.6	Chromosome	1079010	1193152	114143
NC_002978.6	Chromosome	1193154	1202166	9013
NC_003098.1	Chromosome	1482589	1512050	29462
NC_003098.1	Chromosome	1687894	1691508	3615
NC_003098.1	Chromosome	1846968	1853917	6950
NC_003098.1	Chromosome	1853919	1863235	9317
NC_003098.1	Chromosome	1898241	1918085	19845
NC_003098.1	Chromosome	2021291	2028526	7236
NC_003098.1	Chromosome	2028528	2029909	1382
NC_003098.1	Chromosome	2029911	2031227	1317
NC_003098.1	Chromosome	2031229	2037548	6320
NC_003098.1	Chromosome	2037550	2038390	841
NC_003098.1	Chromosome	2038392	2038614	223
NC_003098.1	Chromosome	733985	740983	6999
NC_003098.1	Chromosome	951852	1019040	67189
NC_003098.1	Chromosome	1177377	1405300	227924
NC_003098.1	Chromosome	1405302	1450156	44855
NC_003098.1	Chromosome	1450158	1482587	32430
NC_003103.1	Chromosome	778534	779133	600
NC_003103.1	Chromosome	779135	785924	6790
NC_003103.1	Chromosome	818530	898347	79818
NC_003103.1	Chromosome	925392	1010412	85021
NC_003103.1	Chromosome	1082657	1115225	32569
NC_003103.1	Chromosome	1115227	1158708	43482
NC_003103.1	Chromosome	1158710	1183185	24476
NC_003103.1	Chromosome	1260582	1264446	3865
NC_003103.1	Chromosome	1264448	1267727	3280
NC_003103.1	Chromosome	1267729	1268255	527
NC_003103.1	Chromosome	1268257	1268754	498
NC_003103.1	Chromosome	41252	48235	6984
NC_003103.1	Chromosome	409658	424991	15334
NC_003103.1	Chromosome	590003	605512	15510
NC_003116.1	Chromosome	694170	709800	15631
NC_003116.1	Chromosome	841026	850563	9538
NC_003116.1	Chromosome	974167	979996	5830
NC_003116.1	Chromosome	1031728	1047348	15621
NC_003116.1	Chromosome	1047350	1075494	28145
NC_003116.1	Chromosome	1163074	1166169	3096
NC_003116.1	Chromosome	1166171	1172600	6430
NC_003116.1	Chromosome	30276	90450	60175
NC_003116.1	Chromosome	1246431	1258034	11604
NC_003116.1	Chromosome	1258036	1281152	23117
NC_003116.1	Chromosome	1281154	1284156	3003
NC_003116.1	Chromosome	1455621	1456345	725
NC_003116.1	Chromosome	1532138	1533379	1242
NC_003116.1	Chromosome	1533381	1545082	11702
NC_003116.1	Chromosome	1545084	1591181	46098
NC_003116.1	Chromosome	1591183	1601539	10357
NC_003116.1	Chromosome	1664235	1673807	9573
NC_003116.1	Chromosome	1880655	1890314	9660
NC_003116.1	Chromosome	1890316	1908468	18153
NC_003116.1	Chromosome	1908470	1928776	20307
NC_003116.1	Chromosome	1928778	1955949	27172
NC_003116.1	Chromosome	2063805	2085546	21742
NC_003116.1	Chromosome	2128236	2138959	10724
NC_003116.1	Chromosome	2138961	2160301	21341
NC_003116.1	Chromosome	2160303	2170239	9937
NC_003116.1	Chromosome	2170241	2177048	6808
NC_003116.1	Chromosome	116670	119131	2462
NC_003116.1	Chromosome	2177050	2179519	2470
NC_003116.1	Chromosome	2179521	2180226	706
NC_003116.1	Chromosome	2180228	2184199	3972
NC_003116.1	Chromosome	2184201	2184405	205
NC_003116.1	Chromosome	534082	553878	19797
NC_003295.1	Chromosome	1	6669	6669
NC_003295.1	Chromosome	389209	390712	1504
NC_003295.1	Chromosome	877210	903010	25801
NC_003295.1	Chromosome	903012	947657	44646
NC_003295.1	Chromosome	947659	960767	13109
NC_003295.1	Chromosome	960769	968798	8030
NC_003295.1	Chromosome	968800	982806	14007
NC_003295.1	Chromosome	998814	1051405	52592
NC_003295.1	Chromosome	1051407	1062644	11238
NC_003295.1	Chromosome	1252628	1263183	10556
NC_003295.1	Chromosome	1319568	1337557	17990
NC_003295.1	Chromosome	3294758	3297688	2931
NC_003295.1	Chromosome	3297690	3314136	16447
NC_003295.1	Chromosome	3314138	3345364	31227
NC_003295.1	Chromosome	3345366	3352000	6635
NC_003295.1	Chromosome	3352002	3375576	23575
NC_003295.1	Chromosome	3375578	3391085	15508
NC_003295.1	Chromosome	3391087	3442028	50942
NC_003295.1	Chromosome	13680	17469	3790
NC_003295.1	Chromosome	3442030	3485648	43619
NC_003295.1	Chromosome	3485650	3506369	20720
NC_003295.1	Chromosome	3506371	3527036	20666
NC_003295.1	Chromosome	3527038	3545376	18339
NC_003295.1	Chromosome	3545378	3567724	22347
NC_003295.1	Chromosome	3567726	3571734	4009
NC_003295.1	Chromosome	3571736	3589059	17324
NC_003295.1	Chromosome	3589061	3631872	42812
NC_003295.1	Chromosome	3649748	3654678	4931
NC_003295.1	Chromosome	3654680	3679504	24825
NC_003295.1	Chromosome	3679506	3709569	30064
NC_003295.1	Chromosome	3709571	3713552	3982
NC_003295.1	Chromosome	3713554	3714780	1227
NC_003295.1	Chromosome	3714782	3715397	616
NC_003295.1	Chromosome	3715399	3715841	443
NC_003295.1	Chromosome	3715843	3716412	570
NC_003295.1	Chromosome	131673	134345	2673
NC_003295.1	Chromosome	249117	267588	18472
NC_003296.1	Plasmid	57	33544	33488
NC_003296.1	Plasmid	318207	328106	9900
NC_003296.1	Plasmid	328108	335426	7319
NC_003296.1	Plasmid	390506	426720	36215
NC_003296.1	Plasmid	426722	846641	419920
NC_003296.1	Plasmid	866744	890051	23308
NC_003296.1	Plasmid	890053	935900	45848
NC_003296.1	Plasmid	957275	1004696	47422
NC_003296.1	Plasmid	33563	65665	32103
NC_003296.1	Plasmid	1046147	1054599	8453
NC_003296.1	Plasmid	1054601	1096355	41755
NC_003296.1	Plasmid	1105166	1126162	20997
NC_003296.1	Plasmid	1126164	1224682	98519
NC_003296.1	Plasmid	1224684	1250922	26239
NC_003296.1	Plasmid	1250924	1316038	65115
NC_003296.1	Plasmid	1316040	1474922	158883
NC_003296.1	Plasmid	1474924	1513941	39018
NC_003296.1	Plasmid	65667	79673	14007
NC_003296.1	Plasmid	1518071	1572104	54034
NC_003296.1	Plasmid	1572106	1587530	15425
NC_003296.1	Plasmid	1587532	1608717	21186
NC_003296.1	Plasmid	1650848	1694747	43900
NC_003296.1	Plasmid	1694749	1704284	9536
NC_003296.1	Plasmid	1704286	1762869	58584
NC_003296.1	Plasmid	1762871	1789769	26899
NC_003296.1	Plasmid	1789771	1801453	11683
NC_003296.1	Plasmid	79675	85008	5334
NC_003296.1	Plasmid	1945334	1979407	34074
NC_003296.1	Plasmid	2004554	2040805	36252
NC_003296.1	Plasmid	2040807	2050416	9610
NC_003296.1	Plasmid	85010	137220	52211
NC_003296.1	Plasmid	137222	171115	33894
NC_003296.1	Plasmid	171117	199387	28271
NC_003296.1	Plasmid	199389	214991	15603
NC_003296.1	Plasmid	214993	318205	103213
NC_003454.1	Chromosome	146770	153414	6645
NC_003454.1	Chromosome	1657101	1675319	18219
NC_003454.1	Chromosome	1725642	1729690	4049
NC_003454.1	Chromosome	1729692	1749259	19568
NC_003454.1	Chromosome	1749261	1773874	24614
NC_003454.1	Chromosome	1773876	1813611	39736
NC_003454.1	Chromosome	1813613	1846556	32944
NC_003454.1	Chromosome	1846558	1911283	64726
NC_003454.1	Chromosome	1955283	1958839	3557
NC_003454.1	Chromosome	1958841	1979615	20775
NC_003454.1	Chromosome	1979617	1986432	6816
NC_003454.1	Chromosome	2096659	2171461	74803
NC_003454.1	Chromosome	2171463	2172807	1345
NC_003454.1	Chromosome	2172809	2174499	1691
NC_003454.1	Chromosome	239347	352345	112999
NC_003454.1	Chromosome	352347	357956	5610
NC_003454.1	Chromosome	752057	771855	19799
NC_003454.1	Chromosome	878985	879655	671
NC_003454.1	Chromosome	1636659	1657099	20441
NC_003909.8	Chromosome	2479698	2588705	109008
NC_003909.8	Chromosome	2801862	2803458	1597
NC_003909.8	Chromosome	2803460	3155361	351902
NC_003909.8	Chromosome	3155363	3160205	4843
NC_003909.8	Chromosome	3160207	3235298	75092
NC_003909.8	Chromosome	3496192	3497286	1095
NC_003909.8	Chromosome	3497288	3598703	101416
NC_003909.8	Chromosome	3684079	3789063	104985
NC_003909.8	Chromosome	4040457	4118208	77752
NC_003909.8	Chromosome	4533407	4723215	189809
NC_003909.8	Chromosome	4723217	4733300	10084
NC_003909.8	Chromosome	4799291	4806103	6813
NC_003909.8	Chromosome	4806105	4812370	6266
NC_003909.8	Chromosome	4812372	4866343	53972
NC_003909.8	Chromosome	4914090	4992766	78677
NC_003909.8	Chromosome	4992768	5029199	36432
NC_003909.8	Chromosome	5029201	5061434	32234
NC_003909.8	Chromosome	5061436	5094376	32941
NC_003909.8	Chromosome	5220671	5221119	449
NC_003909.8	Chromosome	2188857	2208650	19794
NC_003909.8	Chromosome	5221121	5223673	2553
NC_003909.8	Chromosome	5223675	5223859	185
NC_003909.8	Chromosome	5223861	5224036	176
NC_003909.8	Chromosome	5224038	5224282	245
NC_003909.8	Chromosome	2289097	2297794	8698
NC_003909.8	Chromosome	2314439	2386280	71842
NC_003909.8	Chromosome	2449875	2472923	23049
NC_003909.8	Chromosome	2472925	2479696	6772
NC_003997.3	Chromosome	38	34566	34529
NC_003997.3	Chromosome	1048310	1076925	28616
NC_003997.3	Chromosome	1076927	1084154	7228
NC_003997.3	Chromosome	1084156	1086529	2374
NC_003997.3	Chromosome	1086531	1169648	83118
NC_003997.3	Chromosome	1206681	1459669	252989
NC_003997.3	Chromosome	1459671	1505453	45783
NC_003997.3	Chromosome	1505455	1509273	3819
NC_003997.3	Chromosome	1621178	1661014	39837
NC_003997.3	Chromosome	1934805	2228408	293604
NC_003997.3	Chromosome	2228410	2265946	37537
NC_003997.3	Chromosome	2349236	2366337	17102
NC_003997.3	Chromosome	2366339	2393582	27244
NC_003997.3	Chromosome	3051664	3438537	386874
NC_003997.3	Chromosome	3438539	3463588	25050
NC_003997.3	Chromosome	3463590	3465489	1900
NC_003997.3	Chromosome	3624015	3656266	32252
NC_003997.3	Chromosome	3656268	4532866	876599
NC_003997.3	Chromosome	4532868	4645777	112910
NC_003997.3	Chromosome	4645779	4654142	8364
NC_003997.3	Chromosome	5012271	5025544	13274
NC_003997.3	Chromosome	5025546	5057836	32291
NC_003997.3	Chromosome	5057838	5073484	15647
NC_003997.3	Chromosome	5073486	5131226	57741
NC_003997.3	Chromosome	5131228	5168930	37703
NC_003997.3	Chromosome	5168932	5217758	48827
NC_003997.3	Chromosome	5217760	5226728	8969
NC_003997.3	Chromosome	5226730	5226917	188
NC_003997.3	Chromosome	5226919	5227034	116
NC_003997.3	Chromosome	5227036	5227292	257
NC_003997.3	Chromosome	190798	212048	21251
NC_003997.3	Chromosome	398767	476371	77605
NC_003997.3	Chromosome	476373	536647	60275
NC_003997.3	Chromosome	783248	795774	12527
NC_003997.3	Chromosome	962282	964415	2134
NC_003997.3	Chromosome	964417	1048308	83892
NC_004252.1	Plasmid	8	5184	5177
NC_004253.1	Plasmid	14	2241	2228
NC_004253.1	Plasmid	2243	3577	1335
NC_004253.1	Plasmid	3579	3660	82
NC_004310.3	Chromosome	1275360	1285270	9911
NC_004310.3	Chromosome	1285272	1315791	30520
NC_004310.3	Chromosome	1315793	1324024	8232
NC_004310.3	Chromosome	1324026	1367264	43239
NC_004310.3	Chromosome	1445614	1456828	11215
NC_004310.3	Chromosome	1456830	1497054	40225
NC_004310.3	Chromosome	1497056	1533001	35946
NC_004310.3	Chromosome	1833405	1836389	2985
NC_004310.3	Chromosome	1836391	1844840	8450
NC_004310.3	Chromosome	1844842	1874831	29990
NC_004310.3	Chromosome	1874833	1905049	30217
NC_004310.3	Chromosome	1905051	1956721	51671
NC_004310.3	Chromosome	1956723	1970133	13411
NC_004310.3	Chromosome	1970135	1992793	22659
NC_004310.3	Chromosome	2101614	2102959	1346
NC_004310.3	Chromosome	2102961	2103756	796
NC_004310.3	Chromosome	2103758	2104313	556
NC_004310.3	Chromosome	2104315	2107297	2983
NC_004310.3	Chromosome	2107299	2107564	266
NC_004310.3	Chromosome	2107566	2107793	228
NC_004310.3	Chromosome	819061	835098	16038
NC_004310.3	Chromosome	866434	940535	74102
NC_004310.3	Chromosome	1135461	1164194	28734
NC_004311.2	Chromosome	510303	574022	63720
NC_004311.2	Chromosome	1185212	1203888	18677
NC_004311.2	Chromosome	1203890	1206529	2640
NC_004311.2	Chromosome	1206531	1207056	526
NC_004311.2	Chromosome	1207058	1207297	240
NC_004319.1	Plasmid	847	17274	16428
NC_004319.1	Plasmid	17276	21226	3951
NC_004319.1	Plasmid	21228	22442	1215
NC_004319.1	Plasmid	22444	23476	1033
NC_004319.1	Plasmid	23478	23666	189
NC_004320.1	Plasmid	2	31989	31988
NC_004320.1	Plasmid	31997	45003	13007
NC_004320.1	Plasmid	45264	46942	1679
NC_004320.1	Plasmid	46944	47484	541
NC_004320.1	Plasmid	48321	48430	110
NC_004320.1	Plasmid	48611	48671	61
NC_004369.1	Chromosome	1003804	1577009	573206
NC_004369.1	Chromosome	2446212	2450601	4390
NC_004369.1	Chromosome	2616917	2742282	125366
NC_004369.1	Chromosome	2742284	2786103	43820
NC_004369.1	Chromosome	2786105	2896143	110039
NC_004369.1	Chromosome	2896145	2993876	97732
NC_004369.1	Chromosome	2993878	3071819	77942
NC_004369.1	Chromosome	3071821	3126893	55073
NC_004369.1	Chromosome	3126895	3134259	7365
NC_004369.1	Chromosome	3134261	3143555	9295
NC_004369.1	Chromosome	40835	46938	6104
NC_004369.1	Chromosome	3143557	3145102	1546
NC_004369.1	Chromosome	3145104	3146003	900
NC_004369.1	Chromosome	3146005	3146216	212
NC_004369.1	Chromosome	3146218	3146440	223
NC_004369.1	Chromosome	3146442	3146810	369
NC_004369.1	Chromosome	3146812	3147089	278
NC_004369.1	Chromosome	118297	126328	8032
NC_004369.1	Chromosome	781327	883682	102356
NC_004369.1	Chromosome	908988	1003802	94815
NC_004431.1	Chromosome	4752324	4795418	43095
NC_004431.1	Chromosome	4915026	5024484	109459
NC_004431.1	Chromosome	5024486	5106676	82191
NC_004431.1	Chromosome	5106678	5124277	17600
NC_004431.1	Chromosome	5161232	5178401	17170
NC_004431.1	Chromosome	5178403	5191396	12994
NC_004431.1	Chromosome	5191398	5196863	5466
NC_004431.1	Chromosome	5230248	5230740	493
NC_004431.1	Chromosome	5230742	5231083	342
NC_004431.1	Chromosome	5231085	5231190	106
NC_004431.1	Chromosome	5231192	5231285	94
NC_004431.1	Chromosome	5231287	5231388	102
NC_004431.1	Chromosome	1338850	1365345	26496
NC_004431.1	Chromosome	1903827	1935205	31379
NC_004431.1	Chromosome	2180334	2258430	78097
NC_004432.1	Chromosome	1354594	1354906	313
NC_004432.1	Chromosome	1354908	1355687	780
NC_004432.1	Chromosome	1355689	1356120	432
NC_004432.1	Chromosome	1356122	1357214	1093
NC_004432.1	Chromosome	1357216	1357664	449
NC_004432.1	Chromosome	1357666	1358023	358
NC_004432.1	Chromosome	1358025	1358632	608
NC_004432.1	Chromosome	94375	95467	1093
NC_004432.1	Chromosome	262697	277833	15137
NC_004432.1	Chromosome	314838	316861	2024
NC_004432.1	Chromosome	341476	341912	437
NC_004432.1	Chromosome	341914	345845	3932
NC_004432.1	Chromosome	529781	531327	1547
NC_004432.1	Chromosome	1854	2204	351
NC_004432.1	Chromosome	532984	547648	14665
NC_004432.1	Chromosome	636912	638004	1093
NC_004432.1	Chromosome	652146	652722	577
NC_004432.1	Chromosome	653505	654284	780
NC_004432.1	Chromosome	655333	656425	1093
NC_004432.1	Chromosome	657474	707365	49892
NC_004432.1	Chromosome	796629	816875	20247
NC_004432.1	Chromosome	816877	818458	1582
NC_004432.1	Chromosome	821567	822602	1036
NC_004432.1	Chromosome	34927	61174	26248
NC_004432.1	Chromosome	932967	934990	2024
NC_004432.1	Chromosome	1014568	1014935	368
NC_004432.1	Chromosome	1014937	1015294	358
NC_004432.1	Chromosome	1039909	1040591	683
NC_004432.1	Chromosome	1042141	1042577	437
NC_004432.1	Chromosome	1042579	1043707	1129
NC_004432.1	Chromosome	1134500	1135280	781
NC_004432.1	Chromosome	1136315	1138639	2325
NC_004432.1	Chromosome	1143309	1146174	2866
NC_004432.1	Chromosome	1146958	1179677	32720
NC_004432.1	Chromosome	1179679	1181702	2024
NC_004432.1	Chromosome	1181704	1201950	20247
NC_004432.1	Chromosome	1201952	1202742	791
NC_004432.1	Chromosome	1202744	1203446	703
NC_004432.1	Chromosome	1203448	1204227	780
NC_004432.1	Chromosome	1204229	1204660	432
NC_004432.1	Chromosome	1204662	1207527	2866
NC_004432.1	Chromosome	1222667	1237803	15137
NC_004432.1	Chromosome	1237805	1239351	1547
NC_004432.1	Chromosome	1239353	1239805	453
NC_004432.1	Chromosome	1239807	1293844	54038
NC_004432.1	Chromosome	1293846	1314092	20247
NC_004432.1	Chromosome	1314094	1336148	22055
NC_004432.1	Chromosome	1336150	1336586	437
NC_004432.1	Chromosome	1336588	1338134	1547
NC_004432.1	Chromosome	1338136	1338503	368
NC_004432.1	Chromosome	1338505	1339454	950
NC_004432.1	Chromosome	1339456	1354592	15137
NC_004463.1	Chromosome	2098297	2131844	33548
NC_004463.1	Chromosome	2131846	2153653	21808
NC_004463.1	Chromosome	2153655	2162417	8763
NC_004463.1	Chromosome	2299574	2312362	12789
NC_004463.1	Chromosome	2312364	2338250	25887
NC_004463.1	Chromosome	2605230	2617177	11948
NC_004463.1	Chromosome	2617179	2617725	547
NC_004463.1	Chromosome	2617727	2634953	17227
NC_004463.1	Chromosome	2634955	2766514	131560
NC_004463.1	Chromosome	8372	42689	34318
NC_004463.1	Chromosome	2766516	2834767	68252
NC_004463.1	Chromosome	2880395	2906280	25886
NC_004463.1	Chromosome	2906282	2933351	27070
NC_004463.1	Chromosome	3199828	3259501	59674
NC_004463.1	Chromosome	3305714	3340256	34543
NC_004463.1	Chromosome	3480973	3660743	179771
NC_004463.1	Chromosome	3660745	3872761	212017
NC_004463.1	Chromosome	3872763	3877557	4795
NC_004463.1	Chromosome	3877559	3882047	4489
NC_004463.1	Chromosome	4022860	4063889	41030
NC_004463.1	Chromosome	4063891	4217918	154028
NC_004463.1	Chromosome	4217920	4334001	116082
NC_004463.1	Chromosome	4511289	4516150	4862
NC_004463.1	Chromosome	4516152	4521894	5743
NC_004463.1	Chromosome	4521896	4528531	6636
NC_004463.1	Chromosome	4528533	4529119	587
NC_004463.1	Chromosome	4529121	4591067	61947
NC_004463.1	Chromosome	4836208	4844249	8042
NC_004463.1	Chromosome	4844251	4876638	32388
NC_004463.1	Chromosome	5563996	5573288	9293
NC_004463.1	Chromosome	5573290	7268855	1695566
NC_004463.1	Chromosome	7375905	7385620	9716
NC_004463.1	Chromosome	7499834	7543432	43599
NC_004463.1	Chromosome	7543434	7582642	39209
NC_004463.1	Chromosome	7582644	7612208	29565
NC_004463.1	Chromosome	7612210	7617352	5143
NC_004463.1	Chromosome	7716352	7737383	21032
NC_004463.1	Chromosome	7995056	8021435	26380
NC_004463.1	Chromosome	8047346	8144212	96867
NC_004463.1	Chromosome	1258488	1265120	6633
NC_004463.1	Chromosome	8320337	8354004	33668
NC_004463.1	Chromosome	8354006	8355227	1222
NC_004463.1	Chromosome	8355229	8371850	16622
NC_004463.1	Chromosome	8411738	8416423	4686
NC_004463.1	Chromosome	8416425	8457495	41071
NC_004463.1	Chromosome	8622232	8631076	8845
NC_004463.1	Chromosome	8925798	9003262	77465
NC_004463.1	Chromosome	9063206	9066256	3051
NC_004463.1	Chromosome	9079279	9081282	2004
NC_004463.1	Chromosome	9081284	9093241	11958
NC_004463.1	Chromosome	9093243	9101702	8460
NC_004463.1	Chromosome	9101704	9103136	1433
NC_004463.1	Chromosome	9103138	9104401	1264
NC_004463.1	Chromosome	9104403	9104931	529
NC_004463.1	Chromosome	9104933	9105827	895
NC_004463.1	Chromosome	1712488	1723708	11221
NC_004463.1	Chromosome	1723710	1742754	19045
NC_004567.2	Chromosome	41	8801	8761
NC_004567.2	Chromosome	1715493	1796954	81462
NC_004567.2	Chromosome	2416348	2422589	6242
NC_004567.2	Chromosome	2422591	2425119	2529
NC_004567.2	Chromosome	2425121	2468710	43590
NC_004567.2	Chromosome	2515042	2532046	17005
NC_004567.2	Chromosome	2532048	2637688	105641
NC_004567.2	Chromosome	2766192	2779254	13063
NC_004567.2	Chromosome	3041022	3189523	148502
NC_004567.2	Chromosome	3189525	3220208	30684
NC_004567.2	Chromosome	3220210	3227209	7000
NC_004567.2	Chromosome	3227211	3251647	24437
NC_004567.2	Chromosome	3251649	3269749	18101
NC_004567.2	Chromosome	3269751	3294624	24874
NC_004567.2	Chromosome	3294626	3296957	2332
NC_004567.2	Chromosome	3296959	3299383	2425
NC_004567.2	Chromosome	3299385	3305400	6016
NC_004567.2	Chromosome	3305402	3306542	1141
NC_004567.2	Chromosome	3306544	3307433	890
NC_004567.2	Chromosome	3307435	3308272	838
NC_004567.2	Chromosome	107691	122881	15191
NC_004567.2	Chromosome	680813	793752	112940
NC_004567.2	Chromosome	793754	1227853	434100
NC_004567.2	Chromosome	1227855	1289801	61947
NC_004572.3	Chromosome	921093	922548	1456
NC_004572.3	Chromosome	922550	923016	467
NC_004572.3	Chromosome	923018	923449	432
NC_004572.3	Chromosome	923451	923640	190
NC_004572.3	Chromosome	923642	926853	3212
NC_004572.3	Chromosome	926855	926965	111
NC_004572.3	Chromosome	926967	927180	214
NC_004572.3	Chromosome	927182	927302	121
NC_004572.3	Chromosome	760481	853105	92625
NC_004572.3	Chromosome	884247	915283	31037
NC_004663.1	Chromosome	1945418	1968230	22813
NC_004663.1	Chromosome	1968232	2044759	76528
NC_004663.1	Chromosome	2044761	2063560	18800
NC_004663.1	Chromosome	2063562	2081950	18389
NC_004663.1	Chromosome	2081952	2082264	313
NC_004663.1	Chromosome	2082266	2104054	21789
NC_004663.1	Chromosome	2104056	2147754	43699
NC_004663.1	Chromosome	2147756	2195001	47246
NC_004663.1	Chromosome	2707796	2725848	18053
NC_004663.1	Chromosome	3537893	3566779	28887
NC_004663.1	Chromosome	3566781	3592301	25521
NC_004663.1	Chromosome	3592303	3685062	92760
NC_004663.1	Chromosome	3685064	3933935	248872
NC_004663.1	Chromosome	5222225	5252184	29960
NC_004663.1	Chromosome	5252186	5260706	8521
NC_004663.1	Chromosome	5408081	5507123	99043
NC_004663.1	Chromosome	6226883	6256613	29731
NC_004663.1	Chromosome	6256615	6257431	817
NC_004663.1	Chromosome	6257433	6259387	1955
NC_004663.1	Chromosome	6259389	6259742	354
NC_004663.1	Chromosome	238660	292858	54199
NC_004663.1	Chromosome	6259744	6260166	423
NC_004663.1	Chromosome	6260168	6260360	193
NC_004663.1	Chromosome	1439320	1448340	9021
NC_004663.1	Chromosome	1448342	1468609	20268
NC_004663.1	Chromosome	1573358	1591997	18640
NC_004663.1	Chromosome	1894825	1942797	47973
NC_004663.1	Chromosome	1942799	1945416	2618
NC_004668.1	Chromosome	1829181	1927825	98645
NC_004668.1	Chromosome	1927827	1960523	32697
NC_004668.1	Chromosome	2110218	2124320	14103
NC_004668.1	Chromosome	2124322	2164508	40187
NC_004668.1	Chromosome	2164510	2220560	56051
NC_004668.1	Chromosome	2220562	2280292	59731
NC_004668.1	Chromosome	2385876	2424351	38476
NC_004668.1	Chromosome	2424353	2521596	97244
NC_004668.1	Chromosome	2563802	2876060	312259
NC_004668.1	Chromosome	2934885	2958650	23766
NC_004668.1	Chromosome	3120060	3139767	19708
NC_004668.1	Chromosome	3199068	3212686	13619
NC_004668.1	Chromosome	3212688	3214877	2190
NC_004668.1	Chromosome	3214879	3216374	1496
NC_004668.1	Chromosome	3216376	3216948	573
NC_004668.1	Chromosome	3216950	3217272	323
NC_004668.1	Chromosome	3217274	3217662	389
NC_004668.1	Chromosome	3217664	3218030	367
NC_004668.1	Chromosome	973214	992362	19149
NC_004668.1	Chromosome	992364	1128961	136598
NC_004668.1	Chromosome	1377145	1490984	113840
NC_004668.1	Chromosome	1784037	1789267	5231
NC_004668.1	Chromosome	1789269	1829179	39911
NC_004669.1	Plasmid	1	8331	8331
NC_004669.1	Plasmid	8340	60769	52430
NC_004669.1	Plasmid	60771	62119	1349
NC_004669.1	Plasmid	62121	64204	2084
NC_004670.1	Plasmid	23	11379	11357
NC_004670.1	Plasmid	13991	16473	2483
NC_004670.1	Plasmid	17359	17663	305
NC_004671.1	Plasmid	34	43448	43415
NC_004703.1	Plasmid	22	21829	21808
NC_004703.1	Plasmid	22365	30562	8198
NC_004703.1	Plasmid	30564	32700	2137
NC_004703.1	Plasmid	32702	32923	222
NC_004842.2	Chromosome	30	1263	1234
NC_004842.2	Chromosome	749482	754346	4865
NC_004842.2	Chromosome	775770	788370	12601
NC_004842.2	Chromosome	788372	857700	69329
NC_004842.2	Chromosome	857702	940893	83192
NC_004842.2	Chromosome	979880	988570	8691
NC_004842.2	Chromosome	1047281	1047730	450
NC_004842.2	Chromosome	1047732	1094199	46468
NC_004842.2	Chromosome	1124227	1130677	6451
NC_004842.2	Chromosome	1130679	1174759	44081
NC_004842.2	Chromosome	1174761	1196723	21963
NC_004842.2	Chromosome	1196725	1197686	962
NC_004842.2	Chromosome	43299	61777	18479
NC_004842.2	Chromosome	388646	407428	18783
NC_004842.2	Chromosome	407430	465450	58021
NC_004842.2	Chromosome	465452	482210	16759
NC_004842.2	Chromosome	690903	697962	7060
NC_004842.2	Chromosome	697964	702946	4983
NC_005043.1	Chromosome	1167260	1181776	14517
NC_005043.1	Chromosome	1181778	1188537	6760
NC_005043.1	Chromosome	1188539	1222543	34005
NC_005043.1	Chromosome	1222545	1224373	1829
NC_005043.1	Chromosome	1224375	1225541	1167
NC_005043.1	Chromosome	1225543	1225730	188
NC_005043.1	Chromosome	1225732	1225928	197
NC_005043.1	Chromosome	320905	365347	44443
NC_005043.1	Chromosome	636305	665435	29131
NC_005043.1	Chromosome	770848	791204	20357
NC_005043.1	Chromosome	876952	936859	59908
NC_005043.1	Chromosome	952368	1064738	112371
NC_005043.1	Chromosome	1161465	1167258	5794
NC_005085.1	Chromosome	318346	334549	16204
NC_005085.1	Chromosome	424692	465906	41215
NC_005085.1	Chromosome	857778	892616	34839
NC_005085.1	Chromosome	896184	897609	1426
NC_005085.1	Chromosome	897611	900075	2465
NC_005085.1	Chromosome	1109943	1291991	182049
NC_005085.1	Chromosome	1520545	1539113	18569
NC_005085.1	Chromosome	1756948	1763893	6946
NC_005085.1	Chromosome	1763895	1774731	10837
NC_005085.1	Chromosome	1774733	1777531	2799
NC_005085.1	Chromosome	1777533	1780879	3347
NC_005085.1	Chromosome	1780881	1824588	43708
NC_005085.1	Chromosome	1824590	1862666	38077
NC_005085.1	Chromosome	1862668	1884600	21933
NC_005085.1	Chromosome	1884602	1886901	2300
NC_005085.1	Chromosome	96220	126450	30231
NC_005085.1	Chromosome	1968355	1969316	962
NC_005085.1	Chromosome	1969318	2001513	32196
NC_005085.1	Chromosome	2173566	2265280	91715
NC_005085.1	Chromosome	2265282	2269860	4579
NC_005085.1	Chromosome	2269862	2305195	35334
NC_005085.1	Chromosome	2506791	2508355	1565
NC_005085.1	Chromosome	2508357	2540567	32211
NC_005085.1	Chromosome	2621869	2633462	11594
NC_005085.1	Chromosome	2633464	2639622	6159
NC_005085.1	Chromosome	2639624	2642125	2502
NC_005085.1	Chromosome	2642127	2653881	11755
NC_005085.1	Chromosome	2653883	2699821	45939
NC_005085.1	Chromosome	2699823	2722093	22271
NC_005085.1	Chromosome	2722095	2777258	55164
NC_005085.1	Chromosome	2777260	2784814	7555
NC_005085.1	Chromosome	2821917	2822561	645
NC_005085.1	Chromosome	2916209	2933762	17554
NC_005085.1	Chromosome	2933764	2960843	27080
NC_005085.1	Chromosome	2960845	2992083	31239
NC_005085.1	Chromosome	3013203	3013988	786
NC_005085.1	Chromosome	3025195	3039546	14352
NC_005085.1	Chromosome	3039548	3097871	58324
NC_005085.1	Chromosome	3097873	3104357	6485
NC_005085.1	Chromosome	3104359	3109411	5053
NC_005085.1	Chromosome	3109413	3119838	10426
NC_005085.1	Chromosome	3119840	3137446	17607
NC_005085.1	Chromosome	3137448	3197737	60290
NC_005085.1	Chromosome	3197739	3198572	834
NC_005085.1	Chromosome	3198574	3207768	9195
NC_005085.1	Chromosome	3207770	3218526	10757
NC_005085.1	Chromosome	4575731	4661753	86023
NC_005085.1	Chromosome	4661755	4666672	4918
NC_005085.1	Chromosome	4666674	4679965	13292
NC_005085.1	Chromosome	4679967	4691135	11169
NC_005085.1	Chromosome	4691137	4699459	8323
NC_005085.1	Chromosome	4699461	4726351	26891
NC_005085.1	Chromosome	4726353	4728578	2226
NC_005085.1	Chromosome	4728580	4731117	2538
NC_005085.1	Chromosome	4731119	4749346	18228
NC_005085.1	Chromosome	4749348	4750052	705
NC_005085.1	Chromosome	222823	229044	6222
NC_005085.1	Chromosome	4750054	4751076	1023
NC_005085.1	Chromosome	229046	230130	1085
NC_005085.1	Chromosome	310440	318344	7905
NC_005295.2	Chromosome	764391	789555	25165
NC_005295.2	Chromosome	789557	813844	24288
NC_005295.2	Chromosome	858257	881004	22748
NC_005295.2	Chromosome	881006	887451	6446
NC_005295.2	Chromosome	887453	946684	59232
NC_005295.2	Chromosome	946686	948856	2171
NC_005295.2	Chromosome	948858	1002754	53897
NC_005295.2	Chromosome	1002756	1008029	5274
NC_005295.2	Chromosome	1008031	1040621	32591
NC_005295.2	Chromosome	1040623	1058942	18320
NC_005295.2	Chromosome	244732	280583	35852
NC_005295.2	Chromosome	1058944	1085737	26794
NC_005295.2	Chromosome	1085739	1107972	22234
NC_005295.2	Chromosome	1107974	1125071	17098
NC_005295.2	Chromosome	1125073	1160673	35601
NC_005295.2	Chromosome	1160675	1189711	29037
NC_005295.2	Chromosome	1189713	1190208	496
NC_005295.2	Chromosome	1250856	1271175	20320
NC_005295.2	Chromosome	1271177	1292509	21333
NC_005295.2	Chromosome	1364972	1382414	17443
NC_005295.2	Chromosome	1382416	1401520	19105
NC_005295.2	Chromosome	1401522	1409232	7711
NC_005295.2	Chromosome	1409234	1430531	21298
NC_005295.2	Chromosome	1430533	1454262	23730
NC_005295.2	Chromosome	1497350	1510422	13073
NC_005295.2	Chromosome	1510424	1511317	894
NC_005295.2	Chromosome	1511319	1513605	2287
NC_005295.2	Chromosome	1513607	1516354	2748
NC_005295.2	Chromosome	295863	339867	44005
NC_005295.2	Chromosome	406655	459924	53270
NC_005295.2	Chromosome	521780	581582	59803
NC_005363.1	Chromosome	326524	341064	14541
NC_005363.1	Chromosome	359634	389011	29378
NC_005363.1	Chromosome	389013	393905	4893
NC_005363.1	Chromosome	393907	398242	4336
NC_005363.1	Chromosome	398244	419455	21212
NC_005363.1	Chromosome	584440	646041	61602
NC_005363.1	Chromosome	646043	651910	5868
NC_005363.1	Chromosome	682976	687313	4338
NC_005363.1	Chromosome	687315	694600	7286
NC_005363.1	Chromosome	798235	805216	6982
NC_005363.1	Chromosome	805218	807395	2178
NC_005363.1	Chromosome	807397	814099	6703
NC_005363.1	Chromosome	814101	1160407	346307
NC_005363.1	Chromosome	1160409	1177552	17144
NC_005363.1	Chromosome	1187822	1225877	38056
NC_005363.1	Chromosome	1225879	1256568	30690
NC_005363.1	Chromosome	1267732	1282467	14736
NC_005363.1	Chromosome	1348837	1352156	3320
NC_005363.1	Chromosome	1445322	1448984	3663
NC_005363.1	Chromosome	1448986	1470413	21428
NC_005363.1	Chromosome	1618736	1632907	14172
NC_005363.1	Chromosome	1632909	1646850	13942
NC_005363.1	Chromosome	212481	247343	34863
NC_005363.1	Chromosome	1646852	1649353	2502
NC_005363.1	Chromosome	1649355	1666648	17294
NC_005363.1	Chromosome	1880003	1914577	34575
NC_005363.1	Chromosome	2013161	2013589	429
NC_005363.1	Chromosome	2020007	2056839	36833
NC_005363.1	Chromosome	2259893	2277824	17932
NC_005363.1	Chromosome	2277826	2322074	44249
NC_005363.1	Chromosome	2322076	2330719	8644
NC_005363.1	Chromosome	2330721	2331561	841
NC_005363.1	Chromosome	247345	255141	7797
NC_005363.1	Chromosome	2331563	2340542	8980
NC_005363.1	Chromosome	2340544	2374291	33748
NC_005363.1	Chromosome	2374293	2382008	7716
NC_005363.1	Chromosome	2382010	2391006	8997
NC_005363.1	Chromosome	2391008	2418377	27370
NC_005363.1	Chromosome	2434791	2448992	14202
NC_005363.1	Chromosome	2448994	2582142	133149
NC_005363.1	Chromosome	2582144	2609766	27623
NC_005363.1	Chromosome	2609768	2653228	43461
NC_005363.1	Chromosome	2653230	2836800	183571
NC_005363.1	Chromosome	2836802	2838878	2077
NC_005363.1	Chromosome	2849779	2856550	6772
NC_005363.1	Chromosome	2869217	2893435	24219
NC_005363.1	Chromosome	2893437	2896705	3269
NC_005363.1	Chromosome	2896707	2929195	32489
NC_005363.1	Chromosome	2929197	2936700	7504
NC_005363.1	Chromosome	2936702	2947042	10341
NC_005363.1	Chromosome	3169037	3173427	4391
NC_005363.1	Chromosome	3173429	3175272	1844
NC_005363.1	Chromosome	3175274	3176860	1587
NC_005363.1	Chromosome	3200358	3209840	9483
NC_005363.1	Chromosome	3209842	3213066	3225
NC_005363.1	Chromosome	3213068	3225213	12146
NC_005363.1	Chromosome	3286120	3287761	1642
NC_005363.1	Chromosome	3287763	3328545	40783
NC_005363.1	Chromosome	3328547	3341993	13447
NC_005363.1	Chromosome	3594676	3618921	24246
NC_005363.1	Chromosome	3618923	3624124	5202
NC_005363.1	Chromosome	3624126	3625020	895
NC_005363.1	Chromosome	3646129	3653397	7269
NC_005363.1	Chromosome	3669693	3677145	7453
NC_005363.1	Chromosome	3696032	3705506	9475
NC_005363.1	Chromosome	3705508	3741452	35945
NC_005363.1	Chromosome	3741454	3749114	7661
NC_005363.1	Chromosome	3749116	3775385	26270
NC_005363.1	Chromosome	3775387	3777922	2536
NC_005363.1	Chromosome	3777924	3780347	2424
NC_005363.1	Chromosome	3780349	3781057	709
NC_005363.1	Chromosome	3781059	3781839	781
NC_005363.1	Chromosome	3781841	3782745	905
NC_005363.1	Chromosome	287705	301938	14234
NC_005363.1	Chromosome	3782747	3782949	203
NC_005364.2	Chromosome	1020137	1024048	3912
NC_005364.2	Chromosome	1024419	1025101	683
NC_005364.2	Chromosome	1025103	1027126	2024
NC_005364.2	Chromosome	1059860	1081914	22055
NC_005364.2	Chromosome	1081916	1172021	90106
NC_005364.2	Chromosome	1172023	1174046	2024
NC_005364.2	Chromosome	1174048	1174624	577
NC_005364.2	Chromosome	1174626	1175405	780
NC_005364.2	Chromosome	1175407	1179268	3862
NC_005364.2	Chromosome	1179270	1180050	781
NC_005364.2	Chromosome	1180052	1181598	1547
NC_005364.2	Chromosome	1181600	1182031	432
NC_005364.2	Chromosome	1182033	1182715	683
NC_005364.2	Chromosome	1182717	1183029	313
NC_005364.2	Chromosome	1183031	1186962	3932
NC_005364.2	Chromosome	1186964	1187540	577
NC_005364.2	Chromosome	1187542	1187973	432
NC_005364.2	Chromosome	1187975	1210029	22055
NC_005364.2	Chromosome	1210031	1210810	780
NC_005364.2	Chromosome	1210812	1211514	703
NC_005364.2	Chromosome	1211516	1211702	187
NC_005364.2	Chromosome	134765	135341	577
NC_005364.2	Chromosome	190965	191413	449
NC_005364.2	Chromosome	310499	310951	453
NC_005364.2	Chromosome	620591	621519	929
NC_005364.2	Chromosome	766870	767650	781
NC_005364.2	Chromosome	771585	804315	32731
NC_005364.2	Chromosome	804317	804914	598
NC_005364.2	Chromosome	804916	808777	3862
NC_005364.2	Chromosome	13441	14017	577
NC_005364.2	Chromosome	808779	809559	781
NC_005364.2	Chromosome	809561	809992	432
NC_005364.2	Chromosome	864120	865155	1036
NC_005364.2	Chromosome	916801	919666	2866
NC_005364.2	Chromosome	921379	922061	683
NC_005364.2	Chromosome	1012178	1013764	1587
NC_005364.2	Chromosome	1013766	1016090	2325
NC_005364.2	Chromosome	1016092	1016544	453
NC_005364.2	Chromosome	1016546	1017474	929
NC_005364.2	Chromosome	1018160	1019205	1046
NC_005364.2	Chromosome	1019207	1020135	929
NC_005707.1	Plasmid	1	46811	46811
NC_005707.1	Plasmid	46813	200805	153993
NC_005951.1	Plasmid	41	16611	16571
NC_005951.1	Plasmid	16915	19927	3013
NC_005951.1	Plasmid	20118	20496	379
NC_005955.1	Chromosome	341360	365957	24598
NC_005955.1	Chromosome	1573502	1576460	2959
NC_005955.1	Chromosome	1576462	1581359	4898
NC_005955.1	Chromosome	365959	415481	49523
NC_005955.1	Chromosome	494764	569161	74398
NC_005955.1	Chromosome	1110572	1147759	37188
NC_005955.1	Chromosome	1267961	1338183	70223
NC_005955.1	Chromosome	1385246	1410348	25103
NC_005955.1	Chromosome	1410350	1461358	51009
NC_005955.1	Chromosome	1461360	1535853	74494
NC_005955.1	Chromosome	1535855	1573500	37646
NC_005956.1	Chromosome	32	5435	5404
NC_005956.1	Chromosome	1929848	1930147	300
NC_005956.1	Chromosome	1930149	1931046	898
NC_005956.1	Chromosome	5450	401094	395645
NC_005956.1	Chromosome	452374	489514	37141
NC_005956.1	Chromosome	557499	643725	86227
NC_005956.1	Chromosome	643727	671767	28041
NC_005956.1	Chromosome	1475115	1500558	25444
NC_005956.1	Chromosome	1761318	1774792	13475
NC_005956.1	Chromosome	1918161	1927850	9690
NC_005956.1	Chromosome	1927852	1929846	1995
NC_006085.1	Chromosome	2560200	2560264	65
NC_006376.1	Plasmid	26	2153	2128
NC_006377.1	Plasmid	48	35435	35388
NC_006449.1	Chromosome	1645442	1696567	51126
NC_006449.1	Chromosome	1708678	1710665	1988
NC_006449.1	Chromosome	1724694	1752994	28301
NC_006449.1	Chromosome	1752996	1775788	22793
NC_006449.1	Chromosome	1775790	1784222	8433
NC_006449.1	Chromosome	1784224	1794433	10210
NC_006449.1	Chromosome	1794435	1795399	965
NC_006449.1	Chromosome	1795401	1795757	357
NC_006449.1	Chromosome	1795759	1796225	467
NC_006449.1	Chromosome	75494	127668	52175
NC_006449.1	Chromosome	127670	164844	37175
NC_006449.1	Chromosome	221462	240521	19060
NC_006449.1	Chromosome	240523	309816	69294
NC_006449.1	Chromosome	1395160	1448093	52934
NC_006629.2	Plasmid	3	1961	1959
NC_006629.2	Plasmid	1967	4247	2281
NC_006831.1	Chromosome	1209332	1232648	23317
NC_006831.1	Chromosome	1232650	1234183	1534
NC_006831.1	Chromosome	1234185	1267733	33549
NC_006831.1	Chromosome	1267735	1296982	29248
NC_006831.1	Chromosome	1296984	1414533	117550
NC_006831.1	Chromosome	1414535	1436339	21805
NC_006831.1	Chromosome	1436341	1447900	11560
NC_006831.1	Chromosome	1447902	1482218	34317
NC_006831.1	Chromosome	1482220	1487392	5173
NC_006831.1	Chromosome	1487394	1494770	7377
NC_006831.1	Chromosome	1494772	1498307	3536
NC_006831.1	Chromosome	1498309	1498839	531
NC_006831.1	Chromosome	1498841	1499462	622
NC_006831.1	Chromosome	1499464	1499892	429
NC_006831.1	Chromosome	86857	97360	10504
NC_006831.1	Chromosome	761658	801413	39756
NC_006831.1	Chromosome	887396	904302	16907
NC_006831.1	Chromosome	1188000	1208898	20899
NC_006831.1	Chromosome	1208900	1209330	431
NC_007168.1	Chromosome	999259	1016051	16793
NC_007168.1	Chromosome	1016053	1069128	53076
NC_007168.1	Chromosome	2259092	2284705	25614
NC_007168.1	Chromosome	2284707	2310633	25927
NC_007168.1	Chromosome	2310635	2342353	31719
NC_007168.1	Chromosome	2342355	2346189	3835
NC_007168.1	Chromosome	2346191	2364877	18687
NC_007168.1	Chromosome	2526072	2549355	23284
NC_007168.1	Chromosome	2549357	2616201	66845
NC_007168.1	Chromosome	2616203	2617423	1221
NC_007168.1	Chromosome	2617425	2640999	23575
NC_007168.1	Chromosome	2656503	2661961	5459
NC_007168.1	Chromosome	2661963	2663982	2020
NC_007168.1	Chromosome	2663984	2670631	6648
NC_007168.1	Chromosome	2680873	2684083	3211
NC_007168.1	Chromosome	2684085	2685014	930
NC_007168.1	Chromosome	227923	286316	58394
NC_007168.1	Chromosome	763324	785543	22220
NC_007168.1	Chromosome	870492	881503	11012
NC_007168.1	Chromosome	881505	925193	43689
NC_007168.1	Chromosome	969499	999257	29759
NC_007169.1	Plasmid	30	2277	2248
NC_007171.1	Plasmid	3	5686	5684
NC_007171.1	Plasmid	5711	6100	390
NC_007294.1	Chromosome	501448	523611	22164
NC_007294.1	Chromosome	525196	526777	1582
NC_007294.1	Chromosome	616886	618467	1582
NC_007294.1	Chromosome	619282	619879	598
NC_007294.1	Chromosome	619881	620692	812
NC_007294.1	Chromosome	670587	724615	54029
NC_007294.1	Chromosome	724617	725069	453
NC_007294.1	Chromosome	739737	740516	780
NC_007294.1	Chromosome	742451	744775	2325
NC_007294.1	Chromosome	744777	766593	21817
NC_007294.1	Chromosome	30215	59488	29274
NC_007294.1	Chromosome	766595	767043	449
NC_007294.1	Chromosome	767045	767747	703
NC_007294.1	Chromosome	767749	786274	18526
NC_007294.1	Chromosome	786276	789141	2866
NC_007294.1	Chromosome	789143	789740	598
NC_007294.1	Chromosome	789742	790691	950
NC_007294.1	Chromosome	790693	792716	2024
NC_007294.1	Chromosome	792718	793667	950
NC_007294.1	Chromosome	793669	794831	1163
NC_007294.1	Chromosome	794833	795535	703
NC_007294.1	Chromosome	795537	798402	2866
NC_007294.1	Chromosome	798404	799194	791
NC_007294.1	Chromosome	799196	799475	280
NC_007294.1	Chromosome	60089	60525	437
NC_007296.2	Chromosome	1854209	1862790	8582
NC_007296.2	Chromosome	1870191	1884622	14432
NC_007296.2	Chromosome	1896000	1896593	594
NC_007296.2	Chromosome	1896595	1897385	791
NC_007296.2	Chromosome	1897387	1897567	181
NC_007297.2	Chromosome	1730990	1801449	70460
NC_007297.2	Chromosome	1801451	1810523	9073
NC_007297.2	Chromosome	1810525	1816404	5880
NC_007297.2	Chromosome	1823113	1838338	15226
NC_007297.2	Chromosome	1838340	1838559	220
NC_007335.2	Chromosome	2	4720	4719
NC_007335.2	Chromosome	1841889	1842781	893
NC_007335.2	Chromosome	1842783	1842898	116
NC_007335.2	Chromosome	1832294	1839419	7126
NC_007335.2	Chromosome	1839421	1840512	1092
NC_007335.2	Chromosome	1840514	1841407	894
NC_007335.2	Chromosome	1841409	1841887	479
NC_007354.1	Chromosome	18803	29527	10725
NC_007354.1	Chromosome	273550	304597	31048
NC_007354.1	Chromosome	304599	316881	12283
NC_007354.1	Chromosome	316883	326745	9863
NC_007354.1	Chromosome	326747	329791	3045
NC_007354.1	Chromosome	329793	359295	29503
NC_007354.1	Chromosome	359297	402378	43082
NC_007354.1	Chromosome	439909	440583	675
NC_007354.1	Chromosome	874519	917428	42910
NC_007354.1	Chromosome	917430	966649	49220
NC_007354.1	Chromosome	966651	1005739	39089
NC_007354.1	Chromosome	1005741	1011223	5483
NC_007354.1	Chromosome	1011225	1012230	1006
NC_007354.1	Chromosome	1029211	1063485	34275
NC_007354.1	Chromosome	1063487	1070840	7354
NC_007354.1	Chromosome	1310259	1312905	2647
NC_007354.1	Chromosome	1312907	1315029	2123
NC_007354.1	Chromosome	177372	207838	30467
NC_007354.1	Chromosome	207840	259627	51788
NC_007354.1	Chromosome	269577	273548	3972
NC_007406.1	Chromosome	1673990	1675073	1084
NC_007406.1	Chromosome	1675075	1766047	90973
NC_007406.1	Chromosome	1880979	1921709	40731
NC_007406.1	Chromosome	2626119	2661228	35110
NC_007406.1	Chromosome	2661230	2674825	13596
NC_007406.1	Chromosome	2761346	2780047	18702
NC_007406.1	Chromosome	2780049	2790032	9984
NC_007406.1	Chromosome	2790034	2852394	62361
NC_007406.1	Chromosome	3383670	3389466	5797
NC_007406.1	Chromosome	3389468	3393878	4411
NC_007406.1	Chromosome	3393880	3397668	3789
NC_007406.1	Chromosome	3397670	3399860	2191
NC_007406.1	Chromosome	3399862	3400650	789
NC_007406.1	Chromosome	3400652	3402092	1441
NC_007406.1	Chromosome	1075590	1097465	21876
NC_007406.1	Chromosome	1097467	1127744	30278
NC_007406.1	Chromosome	1127746	1280979	153234
NC_007406.1	Chromosome	1280981	1334843	53863
NC_007406.1	Chromosome	1503476	1540786	37311
NC_007429.1	Chromosome	1042366	1043736	1371
NC_007429.1	Chromosome	1043738	1044388	651
NC_007429.1	Chromosome	1044390	1044458	69
NC_007429.1	Chromosome	775243	860947	85705
NC_007429.1	Chromosome	860949	964128	103180
NC_007429.1	Chromosome	964130	1003129	39000
NC_007429.1	Chromosome	1003131	1015539	12409
NC_007429.1	Chromosome	1015541	1033025	17485
NC_007429.1	Chromosome	1033027	1042364	9338
NC_007430.1	Plasmid	28	3063	3036
NC_007430.1	Plasmid	3068	7272	4205
NC_007430.1	Plasmid	7274	7409	136
NC_007498.2	Chromosome	139141	140719	1579
NC_007498.2	Chromosome	3660672	3661446	775
NC_007498.2	Chromosome	3661448	3664261	2814
NC_007498.2	Chromosome	3664263	3665731	1469
NC_007498.2	Chromosome	3665733	3665892	160
NC_007498.2	Chromosome	183759	188676	4918
NC_007498.2	Chromosome	188678	195057	6380
NC_007498.2	Chromosome	418638	435876	17239
NC_007498.2	Chromosome	623928	624656	729
NC_007498.2	Chromosome	624658	629079	4422
NC_007498.2	Chromosome	679364	684461	5098
NC_007498.2	Chromosome	791816	841764	49949
NC_007498.2	Chromosome	841766	850612	8847
NC_007498.2	Chromosome	850614	870099	19486
NC_007498.2	Chromosome	870101	881439	11339
NC_007498.2	Chromosome	986110	993940	7831
NC_007498.2	Chromosome	993942	1024334	30393
NC_007498.2	Chromosome	1233683	1241645	7963
NC_007498.2	Chromosome	1241647	1246175	4529
NC_007498.2	Chromosome	1365241	1370920	5680
NC_007498.2	Chromosome	1370922	1395583	24662
NC_007498.2	Chromosome	1424497	1506083	81587
NC_007498.2	Chromosome	8941	9521	581
NC_007498.2	Chromosome	1530931	1550196	19266
NC_007498.2	Chromosome	1550198	1587843	37646
NC_007498.2	Chromosome	1587845	1592444	4600
NC_007498.2	Chromosome	1592446	1592788	343
NC_007498.2	Chromosome	1625685	1653606	27922
NC_007498.2	Chromosome	1653608	1696842	43235
NC_007498.2	Chromosome	1707784	1720271	12488
NC_007498.2	Chromosome	1720273	1726863	6591
NC_007498.2	Chromosome	1726865	1743719	16855
NC_007498.2	Chromosome	1743721	1750481	6761
NC_007498.2	Chromosome	2042328	2064408	22081
NC_007498.2	Chromosome	2064410	2152198	87789
NC_007498.2	Chromosome	2152200	2158696	6497
NC_007498.2	Chromosome	2158698	2167043	8346
NC_007498.2	Chromosome	2167045	2180453	13409
NC_007498.2	Chromosome	2364651	2390911	26261
NC_007498.2	Chromosome	2390913	2403947	13035
NC_007498.2	Chromosome	2428619	2451659	23041
NC_007498.2	Chromosome	2451661	2459425	7765
NC_007498.2	Chromosome	2459427	2493692	34266
NC_007498.2	Chromosome	2493694	2512411	18718
NC_007498.2	Chromosome	2512413	2529852	17440
NC_007498.2	Chromosome	2529854	2536834	6981
NC_007498.2	Chromosome	2581527	2598793	17267
NC_007498.2	Chromosome	2598795	2610591	11797
NC_007498.2	Chromosome	2746784	2800217	53434
NC_007498.2	Chromosome	2800219	2803897	3679
NC_007498.2	Chromosome	2803899	2808810	4912
NC_007498.2	Chromosome	2823714	2842039	18326
NC_007498.2	Chromosome	2842041	2849151	7111
NC_007498.2	Chromosome	2849153	2905161	56009
NC_007498.2	Chromosome	2905163	2935657	30495
NC_007498.2	Chromosome	2935659	2962235	26577
NC_007498.2	Chromosome	2962237	3001001	38765
NC_007498.2	Chromosome	3017391	3036047	18657
NC_007498.2	Chromosome	3036049	3057404	21356
NC_007498.2	Chromosome	3057406	3091087	33682
NC_007498.2	Chromosome	3091089	3104254	13166
NC_007498.2	Chromosome	3104256	3125067	20812
NC_007498.2	Chromosome	3183088	3188172	5085
NC_007498.2	Chromosome	3251887	3273537	21651
NC_007498.2	Chromosome	3273539	3297169	23631
NC_007498.2	Chromosome	3297171	3312188	15018
NC_007498.2	Chromosome	3312190	3315895	3706
NC_007498.2	Chromosome	3315897	3339226	23330
NC_007498.2	Chromosome	3449229	3450074	846
NC_007498.2	Chromosome	3450076	3453223	3148
NC_007498.2	Chromosome	3453225	3455025	1801
NC_007498.2	Chromosome	3455027	3459761	4735
NC_007498.2	Chromosome	3459763	3462914	3152
NC_007498.2	Chromosome	3462916	3467406	4491
NC_007498.2	Chromosome	3522407	3546073	23667
NC_007498.2	Chromosome	3546075	3583175	37101
NC_007498.2	Chromosome	3583177	3584120	944
NC_007498.2	Chromosome	3584122	3588454	4333
NC_007498.2	Chromosome	3588456	3631769	43314
NC_007498.2	Chromosome	3631771	3635747	3977
NC_007498.2	Chromosome	3635749	3654587	18839
NC_007498.2	Chromosome	3654589	3660670	6082
NC_007509.1	Chromosome	28	29637	29610
NC_007509.1	Chromosome	243894	287465	43572
NC_007509.1	Chromosome	287467	303729	16263
NC_007509.1	Chromosome	645334	673177	27844
NC_007509.1	Chromosome	673179	679174	5996
NC_007509.1	Chromosome	710440	711748	1309
NC_007509.1	Chromosome	711750	725478	13729
NC_007509.1	Chromosome	725480	784268	58789
NC_007509.1	Chromosome	838680	898397	59718
NC_007509.1	Chromosome	1112358	1121761	9404
NC_007509.1	Chromosome	1121763	1156220	34458
NC_007509.1	Chromosome	119259	158479	39221
NC_007509.1	Chromosome	1156222	1216065	59844
NC_007509.1	Chromosome	1216067	1243439	27373
NC_007509.1	Chromosome	1243441	1264204	20764
NC_007509.1	Chromosome	1264206	1286520	22315
NC_007509.1	Chromosome	1286522	1335099	48578
NC_007509.1	Chromosome	1335101	1351560	16460
NC_007509.1	Chromosome	1351562	1358652	7091
NC_007509.1	Chromosome	1358654	1377278	18625
NC_007509.1	Chromosome	1377280	1386500	9221
NC_007509.1	Chromosome	1386502	1395068	8567
NC_007509.1	Chromosome	168204	170777	2574
NC_007509.1	Chromosome	170779	175129	4351
NC_007509.1	Chromosome	175131	183410	8280
NC_007509.1	Chromosome	192065	234597	42533
NC_007509.1	Chromosome	234599	243892	9294
NC_007510.1	Chromosome	1487216	1494809	7594
NC_007510.1	Chromosome	1570299	1583547	13249
NC_007510.1	Chromosome	1583549	1589552	6004
NC_007510.1	Chromosome	1621647	1637191	15545
NC_007510.1	Chromosome	1637193	1673075	35883
NC_007510.1	Chromosome	1673077	1713091	40015
NC_007510.1	Chromosome	1833279	1839929	6651
NC_007510.1	Chromosome	1839931	1854765	14835
NC_007510.1	Chromosome	1229451	1251069	21619
NC_007510.1	Chromosome	1854767	1871647	16881
NC_007510.1	Chromosome	1871649	1920515	48867
NC_007510.1	Chromosome	1920517	1988395	67879
NC_007510.1	Chromosome	1988397	1995893	7497
NC_007510.1	Chromosome	2225530	2287304	61775
NC_007510.1	Chromosome	2302902	2332891	29990
NC_007510.1	Chromosome	2332893	2344251	11359
NC_007510.1	Chromosome	2399570	2435059	35490
NC_007510.1	Chromosome	2553170	2639475	86306
NC_007510.1	Chromosome	2639477	2642720	3244
NC_007510.1	Chromosome	1251071	1276191	25121
NC_007510.1	Chromosome	2642722	2648933	6212
NC_007510.1	Chromosome	2760749	2772769	12021
NC_007510.1	Chromosome	2772771	2778275	5505
NC_007510.1	Chromosome	2778277	2796419	18143
NC_007510.1	Chromosome	2796421	2800510	4090
NC_007510.1	Chromosome	2832460	2846476	14017
NC_007510.1	Chromosome	2846478	2849044	2567
NC_007510.1	Chromosome	2849046	2870105	21060
NC_007510.1	Chromosome	2990022	2993556	3535
NC_007510.1	Chromosome	3413866	3434528	20663
NC_007510.1	Chromosome	1276193	1279847	3655
NC_007510.1	Chromosome	3434530	3470835	36306
NC_007510.1	Chromosome	3470837	3481647	10811
NC_007510.1	Chromosome	3493640	3497770	4131
NC_007510.1	Chromosome	3581956	3588224	6269
NC_007510.1	Chromosome	3588226	3622636	34411
NC_007510.1	Chromosome	3622638	3690225	67588
NC_007510.1	Chromosome	3690227	3692466	2240
NC_007510.1	Chromosome	3692468	3693839	1372
NC_007510.1	Chromosome	3693841	3694125	285
NC_007510.1	Chromosome	1455397	1460782	5386
NC_007510.1	Chromosome	1460784	1465593	4810
NC_007510.1	Chromosome	1465595	1473275	7681
NC_007511.1	Chromosome	2190320	2242303	51984
NC_007511.1	Chromosome	2242305	2366772	124468
NC_007511.1	Chromosome	2366774	2423084	56311
NC_007511.1	Chromosome	2423086	2433986	10901
NC_007511.1	Chromosome	2433988	2475103	41116
NC_007511.1	Chromosome	2728063	2802500	74438
NC_007511.1	Chromosome	2802502	2808169	5668
NC_007511.1	Chromosome	2808171	2812372	4202
NC_007511.1	Chromosome	3153260	3173040	19781
NC_007511.1	Chromosome	3173042	3210657	37616
NC_007511.1	Chromosome	3210659	3237572	26914
NC_007511.1	Chromosome	3237574	3318196	80623
NC_007511.1	Chromosome	3392014	3399751	7738
NC_007511.1	Chromosome	3512469	3515858	3390
NC_007511.1	Chromosome	3515860	3538382	22523
NC_007511.1	Chromosome	3583870	3585878	2009
NC_007511.1	Chromosome	3585880	3586575	696
NC_007511.1	Chromosome	3586577	3587081	505
NC_007511.1	Chromosome	1469288	1476559	7272
NC_007511.1	Chromosome	1520444	1533931	13488
NC_007511.1	Chromosome	1533933	1543770	9838
NC_007511.1	Chromosome	1543772	1557263	13492
NC_007511.1	Chromosome	1638670	1666653	27984
NC_007511.1	Chromosome	1767476	1777243	9768
NC_007514.1	Chromosome	1885145	1889885	4741
NC_007514.1	Chromosome	2364815	2502992	138178
NC_007514.1	Chromosome	2502994	2523807	20814
NC_007514.1	Chromosome	2523809	2549853	26045
NC_007514.1	Chromosome	2549855	2568465	18611
NC_007514.1	Chromosome	2568467	2569046	580
NC_007514.1	Chromosome	2569048	2570166	1119
NC_007514.1	Chromosome	2570168	2571777	1610
NC_007514.1	Chromosome	2571779	2572002	224
NC_007514.1	Chromosome	2572004	2572078	75
NC_007514.1	Chromosome	701993	804908	102916
NC_007514.1	Chromosome	1595781	1605305	9525
NC_007514.1	Chromosome	1663850	1827722	163873
NC_007514.1	Chromosome	1827724	1837894	10171
NC_007520.2	Chromosome	1636836	1637233	398
NC_007520.2	Chromosome	1637235	1638047	813
NC_007520.2	Chromosome	1638049	1641958	3910
NC_007520.2	Chromosome	1651011	1653034	2024
NC_007520.2	Chromosome	1674437	1675576	1140
NC_007520.2	Chromosome	1675578	1676617	1040
NC_007520.2	Chromosome	1695146	1699401	4256
NC_007520.2	Chromosome	1699403	1709170	9768
NC_007520.2	Chromosome	492445	496376	3932
NC_007520.2	Chromosome	1709172	1763209	54038
NC_007520.2	Chromosome	1763211	1764366	1156
NC_007520.2	Chromosome	1933786	1955564	21779
NC_007520.2	Chromosome	1956207	1957203	997
NC_007520.2	Chromosome	1957205	1958360	1156
NC_007520.2	Chromosome	1958362	1966152	7791
NC_007520.2	Chromosome	1966154	2012937	46784
NC_007520.2	Chromosome	2012939	2015494	2556
NC_007520.2	Chromosome	496378	497191	814
NC_007520.2	Chromosome	2019359	2020451	1093
NC_007520.2	Chromosome	2020453	2020897	445
NC_007520.2	Chromosome	2020899	2021297	399
NC_007520.2	Chromosome	2021299	2021801	503
NC_007520.2	Chromosome	2021803	2066286	44484
NC_007520.2	Chromosome	2066288	2066634	347
NC_007520.2	Chromosome	2066636	2086657	20022
NC_007520.2	Chromosome	2086659	2087787	1129
NC_007520.2	Chromosome	2087789	2106314	18526
NC_007520.2	Chromosome	2106316	2110227	3912
NC_007520.2	Chromosome	2199491	2214155	14665
NC_007520.2	Chromosome	2214157	2221947	7791
NC_007520.2	Chromosome	2221949	2242195	20247
NC_007520.2	Chromosome	2242197	2243783	1587
NC_007520.2	Chromosome	2243785	2244596	812
NC_007520.2	Chromosome	2277352	2298752	21401
NC_007520.2	Chromosome	2298754	2330783	32030
NC_007520.2	Chromosome	2330785	2334694	3910
NC_007520.2	Chromosome	2346692	2350603	3912
NC_007520.2	Chromosome	2350605	2372005	21401
NC_007520.2	Chromosome	2372007	2376661	4655
NC_007520.2	Chromosome	2376663	2378689	2027
NC_007520.2	Chromosome	2378691	2379609	919
NC_007520.2	Chromosome	2379611	2401389	21779
NC_007520.2	Chromosome	2401391	2408309	6919
NC_007520.2	Chromosome	2408311	2409897	1587
NC_007520.2	Chromosome	2409899	2411038	1140
NC_007520.2	Chromosome	2411040	2414949	3910
NC_007520.2	Chromosome	2414951	2419200	4250
NC_007520.2	Chromosome	2419202	2422681	3480
NC_007520.2	Chromosome	2422683	2423053	371
NC_007520.2	Chromosome	2423055	2424166	1112
NC_007520.2	Chromosome	2424168	2425260	1093
NC_007520.2	Chromosome	2425262	2425629	368
NC_007520.2	Chromosome	2425631	2425943	313
NC_007520.2	Chromosome	2425945	2426918	974
NC_007520.2	Chromosome	2426920	2427559	640
NC_007520.2	Chromosome	2427561	2427733	173
NC_007520.2	Chromosome	643451	643801	351
NC_007520.2	Chromosome	717496	726269	8774
NC_007520.2	Chromosome	749849	754104	4256
NC_007520.2	Chromosome	816911	817308	398
NC_007520.2	Chromosome	817310	824228	6919
NC_007520.2	Chromosome	854189	855700	1512
NC_007520.2	Chromosome	13906	14336	431
NC_007520.2	Chromosome	859565	860013	449
NC_007520.2	Chromosome	885959	886965	1007
NC_007520.2	Chromosome	911581	991053	79473
NC_007520.2	Chromosome	991055	996320	5266
NC_007520.2	Chromosome	996322	996720	399
NC_007520.2	Chromosome	996722	1003128	6407
NC_007520.2	Chromosome	1007534	1014452	6919
NC_007520.2	Chromosome	1104569	1105243	675
NC_007520.2	Chromosome	1169553	1176589	7037
NC_007520.2	Chromosome	1176591	1182997	6407
NC_007520.2	Chromosome	1182999	1205053	22055
NC_007520.2	Chromosome	1205055	1206100	1046
NC_007520.2	Chromosome	1206997	1238830	31834
NC_007520.2	Chromosome	1238832	1249015	10184
NC_007520.2	Chromosome	1249017	1252434	3418
NC_007520.2	Chromosome	1252436	1252784	349
NC_007520.2	Chromosome	1277436	1279473	2038
NC_007520.2	Chromosome	1280428	1291644	11217
NC_007520.2	Chromosome	1295170	1296749	1580
NC_007520.2	Chromosome	1317780	1329040	11261
NC_007520.2	Chromosome	1344025	1349179	5155
NC_007520.2	Chromosome	1349548	1354813	5266
NC_007520.2	Chromosome	1354815	1357044	2230
NC_007520.2	Chromosome	1357046	1357748	703
NC_007520.2	Chromosome	1359004	1370070	11067
NC_007520.2	Chromosome	1477832	1499996	22165
NC_007520.2	Chromosome	1499998	1500947	950
NC_007520.2	Chromosome	1591064	1591877	814
NC_007520.2	Chromosome	1616493	1617139	647
NC_007520.2	Chromosome	1622184	1626895	4712
NC_007520.2	Chromosome	1626897	1628059	1163
NC_007575.1	Chromosome	483621	510994	27374
NC_007575.1	Chromosome	510996	528735	17740
NC_007575.1	Chromosome	528737	550168	21432
NC_007575.1	Chromosome	565816	574859	9044
NC_007575.1	Chromosome	574861	598468	23608
NC_007575.1	Chromosome	598470	601530	3061
NC_007575.1	Chromosome	611428	612821	1394
NC_007575.1	Chromosome	699875	739020	39146
NC_007575.1	Chromosome	52577	66458	13882
NC_007575.1	Chromosome	739022	752190	13169
NC_007575.1	Chromosome	1347538	1356808	9271
NC_007575.1	Chromosome	1356810	1375071	18262
NC_007575.1	Chromosome	1391655	1413940	22286
NC_007575.1	Chromosome	1426336	1434179	7844
NC_007575.1	Chromosome	1434181	1466237	32057
NC_007575.1	Chromosome	1466239	1505602	39364
NC_007575.1	Chromosome	1505604	1518325	12722
NC_007575.1	Chromosome	1518327	1534128	15802
NC_007575.1	Chromosome	1534130	1566753	32624
NC_007575.1	Chromosome	66460	106142	39683
NC_007575.1	Chromosome	1640029	1694026	53998
NC_007575.1	Chromosome	1694028	1730557	36530
NC_007575.1	Chromosome	1771355	1785670	14316
NC_007575.1	Chromosome	1785672	1787955	2284
NC_007575.1	Chromosome	1787957	1811751	23795
NC_007575.1	Chromosome	1811753	1838997	27245
NC_007575.1	Chromosome	1851381	1853091	1711
NC_007575.1	Chromosome	1853093	1864332	11240
NC_007575.1	Chromosome	1864334	1887164	22831
NC_007575.1	Chromosome	1887166	1980190	93025
NC_007575.1	Chromosome	1990757	2020608	29852
NC_007575.1	Chromosome	2020610	2043158	22549
NC_007575.1	Chromosome	2043160	2061412	18253
NC_007575.1	Chromosome	2072287	2092832	20546
NC_007575.1	Chromosome	2092834	2117305	24472
NC_007575.1	Chromosome	2117307	2129206	11900
NC_007575.1	Chromosome	2160207	2163341	3135
NC_007575.1	Chromosome	2163343	2168946	5604
NC_007575.1	Chromosome	2187788	2197328	9541
NC_007575.1	Chromosome	2197330	2200581	3252
NC_007575.1	Chromosome	2200583	2200902	320
NC_007575.1	Chromosome	2200904	2201236	333
NC_007575.1	Chromosome	2201238	2201560	323
NC_007575.1	Chromosome	230947	232541	1595
NC_007575.1	Chromosome	232543	240540	7998
NC_007575.1	Chromosome	240542	272568	32027
NC_007575.1	Chromosome	272570	282830	10261
NC_007577.1	Chromosome	77110	79571	2462
NC_007577.1	Chromosome	1335983	1374002	38020
NC_007577.1	Chromosome	1393562	1435652	42091
NC_007577.1	Chromosome	1435654	1574311	138658
NC_007577.1	Chromosome	1574313	1599449	25137
NC_007577.1	Chromosome	1599451	1690401	90951
NC_007577.1	Chromosome	1690403	1698080	7678
NC_007577.1	Chromosome	1698082	1707527	9446
NC_007577.1	Chromosome	1707529	1708202	674
NC_007577.1	Chromosome	1708204	1709060	857
NC_007577.1	Chromosome	1709062	1709197	136
NC_007577.1	Chromosome	214267	240811	26545
NC_007577.1	Chromosome	310185	388521	78337
NC_007577.1	Chromosome	388523	426126	37604
NC_007577.1	Chromosome	1095897	1109056	13160
NC_007577.1	Chromosome	1109058	1172509	63452
NC_007622.1	Chromosome	3	109550	109548
NC_007622.1	Chromosome	2735718	2740603	4886
NC_007622.1	Chromosome	2740605	2740917	313
NC_007622.1	Chromosome	2740919	2741414	496
NC_007622.1	Chromosome	2741416	2741763	348
NC_007622.1	Chromosome	2741765	2742412	648
NC_007622.1	Chromosome	2742414	2742530	117
NC_007622.1	Chromosome	2269766	2301759	31994
NC_007622.1	Chromosome	2642546	2696473	53928
NC_007622.1	Chromosome	2696475	2727599	31125
NC_007622.1	Chromosome	2727601	2735716	8116
NC_007650.1	Chromosome	549101	576870	27770
NC_007650.1	Chromosome	576872	605662	28791
NC_007650.1	Chromosome	619481	625893	6413
NC_007650.1	Chromosome	737803	755465	17663
NC_007650.1	Chromosome	755467	793670	38204
NC_007650.1	Chromosome	943330	973937	30608
NC_007650.1	Chromosome	973939	988568	14630
NC_007650.1	Chromosome	1266651	1300215	33565
NC_007650.1	Chromosome	1423603	1427005	3403
NC_007650.1	Chromosome	1427007	1481357	54351
NC_007650.1	Chromosome	1481359	1565210	83852
NC_007650.1	Chromosome	1741651	1747459	5809
NC_007650.1	Chromosome	1903985	1919061	15077
NC_007650.1	Chromosome	2100511	2146333	45823
NC_007650.1	Chromosome	2159447	2215766	56320
NC_007650.1	Chromosome	2414691	2428556	13866
NC_007650.1	Chromosome	2428558	2464600	36043
NC_007650.1	Chromosome	2737379	2747545	10167
NC_007650.1	Chromosome	2747547	2757535	9989
NC_007650.1	Chromosome	2757537	2775103	17567
NC_007650.1	Chromosome	2775105	2810007	34903
NC_007650.1	Chromosome	2895365	2912389	17025
NC_007650.1	Chromosome	2912391	2913310	920
NC_007650.1	Chromosome	2913312	2913787	476
NC_007650.1	Chromosome	2913789	2914769	981
NC_007650.1	Chromosome	353005	370311	17307
NC_007650.1	Chromosome	370313	385767	15455
NC_007650.1	Chromosome	385769	405361	19593
NC_007650.1	Chromosome	405363	498516	93154
NC_007650.1	Chromosome	498518	509070	10553
NC_007650.1	Chromosome	509072	549099	40028
NC_007651.1	Chromosome	372531	375105	2575
NC_007651.1	Chromosome	423523	443190	19668
NC_007651.1	Chromosome	689483	711830	22348
NC_007651.1	Chromosome	781085	798456	17372
NC_007651.1	Chromosome	840517	855825	15309
NC_007651.1	Chromosome	855827	891613	35787
NC_007651.1	Chromosome	891615	919675	28061
NC_007651.1	Chromosome	79087	130251	51165
NC_007651.1	Chromosome	1121044	1146853	25810
NC_007651.1	Chromosome	1146855	1633159	486305
NC_007651.1	Chromosome	1659493	1682938	23446
NC_007651.1	Chromosome	1682940	1725825	42886
NC_007651.1	Chromosome	1725827	2267560	541734
NC_007651.1	Chromosome	2267562	2298968	31407
NC_007651.1	Chromosome	2298970	2306083	7114
NC_007651.1	Chromosome	2306085	2325300	19216
NC_007651.1	Chromosome	2325302	2349294	23993
NC_007651.1	Chromosome	2349296	2352732	3437
NC_007651.1	Chromosome	130253	132035	1783
NC_007651.1	Chromosome	2352734	2429874	77141
NC_007651.1	Chromosome	2429876	2480227	50352
NC_007651.1	Chromosome	2480229	2499846	19618
NC_007651.1	Chromosome	2499848	2510084	10237
NC_007651.1	Chromosome	2510086	2552995	42910
NC_007651.1	Chromosome	2689210	2691679	2470
NC_007651.1	Chromosome	2691681	2825705	134025
NC_007651.1	Chromosome	2825707	2854776	29070
NC_007651.1	Chromosome	2854778	2863634	8857
NC_007651.1	Chromosome	2928117	2948671	20555
NC_007651.1	Chromosome	132037	139265	7229
NC_007651.1	Chromosome	2964472	3178887	214416
NC_007651.1	Chromosome	3178889	3201226	22338
NC_007651.1	Chromosome	3201228	3234454	33227
NC_007651.1	Chromosome	3234456	3281499	47044
NC_007651.1	Chromosome	3281501	3283624	2124
NC_007651.1	Chromosome	3311008	3317606	6599
NC_007651.1	Chromosome	3317608	3325900	8293
NC_007651.1	Chromosome	3632167	3649364	17198
NC_007651.1	Chromosome	3731193	3782871	51679
NC_007651.1	Chromosome	3803831	3805085	1255
NC_007651.1	Chromosome	3805087	3805860	774
NC_007651.1	Chromosome	3805862	3807050	1189
NC_007651.1	Chromosome	3807052	3808813	1762
NC_007651.1	Chromosome	3808815	3809200	386
NC_007651.1	Chromosome	190766	194771	4006
NC_007651.1	Chromosome	323513	333058	9546
NC_007651.1	Chromosome	333060	372529	39470
NC_007779.1	Chromosome	266230	302289	36060
NC_007779.1	Chromosome	1875950	1879882	3933
NC_007779.1	Chromosome	3647344	3749380	102037
NC_007779.1	Chromosome	3749382	3819735	70354
NC_007779.1	Chromosome	3819737	3937875	118139
NC_007779.1	Chromosome	3937877	3953120	15244
NC_007779.1	Chromosome	3953122	3982110	28989
NC_007779.1	Chromosome	4231908	4237125	5218
NC_007779.1	Chromosome	4237127	4290003	52877
NC_007779.1	Chromosome	4392419	4433740	41322
NC_007779.1	Chromosome	4433742	4442261	8520
NC_007779.1	Chromosome	444596	457515	12920
NC_007779.1	Chromosome	4537513	4583960	46448
NC_007779.1	Chromosome	4610384	4615627	5244
NC_007779.1	Chromosome	4615629	4637416	21788
NC_007779.1	Chromosome	4637418	4646331	8914
NC_007779.1	Chromosome	705533	726275	20743
NC_007779.1	Chromosome	758242	773593	15352
NC_007779.1	Chromosome	1015656	1094656	79001
NC_007779.1	Chromosome	1094658	1109882	15225
NC_007779.1	Chromosome	1170496	1383949	213454
NC_007779.1	Chromosome	1843584	1875948	32365
NC_007795.1	Chromosome	1491690	1532879	41190
NC_007795.1	Chromosome	1532881	1551911	19031
NC_007795.1	Chromosome	1551913	1595675	43763
NC_007795.1	Chromosome	2150555	2190560	40006
NC_007795.1	Chromosome	2190562	2233225	42664
NC_007795.1	Chromosome	2233227	2248227	15001
NC_007795.1	Chromosome	2290645	2344914	54270
NC_007795.1	Chromosome	2422837	2460259	37423
NC_007795.1	Chromosome	2460261	2525787	65527
NC_007795.1	Chromosome	2525789	2530638	4850
NC_007795.1	Chromosome	2530640	2664945	134306
NC_007795.1	Chromosome	2664947	2680912	15966
NC_007795.1	Chromosome	2787928	2796856	8929
NC_007795.1	Chromosome	2796858	2813614	16757
NC_007795.1	Chromosome	2813616	2819480	5865
NC_007795.1	Chromosome	2819482	2820559	1078
NC_007795.1	Chromosome	2820561	2820762	202
NC_007795.1	Chromosome	2820764	2821207	444
NC_007795.1	Chromosome	2821209	2821360	152
NC_007795.1	Chromosome	200187	276241	76055
NC_007795.1	Chromosome	433724	436384	2661
NC_007795.1	Chromosome	818942	821665	2724
NC_007795.1	Chromosome	821667	869054	47388
NC_007799.1	Chromosome	1022015	1064021	42007
NC_007799.1	Chromosome	1064023	1087081	23059
NC_007799.1	Chromosome	1087083	1151809	64727
NC_007799.1	Chromosome	1151811	1167147	15337
NC_007799.1	Chromosome	1167149	1167514	366
NC_007799.1	Chromosome	1167516	1175281	7766
NC_007799.1	Chromosome	1175283	1176047	765
NC_007799.1	Chromosome	1176049	1176247	199
NC_007799.1	Chromosome	7332	52792	45461
NC_007799.1	Chromosome	336429	344269	7841
NC_007799.1	Chromosome	344271	366916	22646
NC_007799.1	Chromosome	366918	436137	69220
NC_007799.1	Chromosome	436139	830446	394308
NC_007799.1	Chromosome	1010479	1022013	11535
NC_007899.1	Chromosome	271684	425940	154257
NC_007899.1	Chromosome	1164884	1166238	1355
NC_007899.1	Chromosome	666432	667616	1185
NC_007899.1	Chromosome	688031	1043165	355135
NC_007899.1	Chromosome	1093262	1124632	31371
NC_007899.1	Chromosome	1124634	1127248	2615
NC_007899.1	Chromosome	1127250	1135829	8580
NC_007899.1	Chromosome	1163311	1164882	1572
NC_007900.1	Plasmid	1935	5705	3771
NC_007900.1	Plasmid	5707	7255	1549
NC_007947.1	Chromosome	42	64132	64091
NC_007947.1	Chromosome	372308	393291	20984
NC_007947.1	Chromosome	412310	429093	16784
NC_007947.1	Chromosome	483902	495468	11567
NC_007947.1	Chromosome	495470	542410	46941
NC_007947.1	Chromosome	577148	612386	35239
NC_007947.1	Chromosome	668464	680028	11565
NC_007947.1	Chromosome	680030	703337	23308
NC_007947.1	Chromosome	721751	727057	5307
NC_007947.1	Chromosome	727059	735113	8055
NC_007947.1	Chromosome	735115	759122	24008
NC_007947.1	Chromosome	759124	764047	4924
NC_007947.1	Chromosome	799745	834087	34343
NC_007947.1	Chromosome	890640	986627	95988
NC_007947.1	Chromosome	986629	994023	7395
NC_007947.1	Chromosome	1002515	1003437	923
NC_007947.1	Chromosome	1003439	1028261	24823
NC_007947.1	Chromosome	1028263	1037248	8986
NC_007947.1	Chromosome	1037250	1047132	9883
NC_007947.1	Chromosome	1061634	1063700	2067
NC_007947.1	Chromosome	1063702	1075339	11638
NC_007947.1	Chromosome	1075341	1105139	29799
NC_007947.1	Chromosome	1105141	1147684	42544
NC_007947.1	Chromosome	1147686	1172736	25051
NC_007947.1	Chromosome	1241808	1295013	53206
NC_007947.1	Chromosome	1295015	1344466	49452
NC_007947.1	Chromosome	1344468	1359769	15302
NC_007947.1	Chromosome	1359771	1374645	14875
NC_007947.1	Chromosome	1374647	1398159	23513
NC_007947.1	Chromosome	1398161	1429835	31675
NC_007947.1	Chromosome	1440762	1470611	29850
NC_007947.1	Chromosome	1632787	1660598	27812
NC_007947.1	Chromosome	1660600	1702537	41938
NC_007947.1	Chromosome	1702539	1714485	11947
NC_007947.1	Chromosome	183686	193378	9693
NC_007947.1	Chromosome	2076117	2145319	69203
NC_007947.1	Chromosome	2258191	2274517	16327
NC_007947.1	Chromosome	2274519	2305415	30897
NC_007947.1	Chromosome	2305417	2318867	13451
NC_007947.1	Chromosome	2318869	2359093	40225
NC_007947.1	Chromosome	2359095	2378182	19088
NC_007947.1	Chromosome	2378184	2381397	3214
NC_007947.1	Chromosome	2381399	2470363	88965
NC_007947.1	Chromosome	2470365	2481228	10864
NC_007947.1	Chromosome	2481230	2485866	4637
NC_007947.1	Chromosome	193380	196967	3588
NC_007947.1	Chromosome	2485868	2491245	5378
NC_007947.1	Chromosome	2491247	2496546	5300
NC_007947.1	Chromosome	2496548	2505304	8757
NC_007947.1	Chromosome	2561616	2814121	252506
NC_007947.1	Chromosome	2814123	2891804	77682
NC_007947.1	Chromosome	2907412	2922492	15081
NC_007947.1	Chromosome	2922494	2928113	5620
NC_007947.1	Chromosome	2960668	2964084	3417
NC_007947.1	Chromosome	2964086	2964695	610
NC_007947.1	Chromosome	2964697	2968909	4213
NC_007947.1	Chromosome	2968911	2969595	685
NC_007947.1	Chromosome	2969597	2971066	1470
NC_007947.1	Chromosome	2971068	2971516	449
NC_007947.1	Chromosome	223213	276811	53599
NC_007947.1	Chromosome	276813	308742	31930
NC_007959.1	Plasmid	24	54786	54763
NC_007959.1	Plasmid	54851	67792	12942
NC_007959.1	Plasmid	67794	157852	90059
NC_007959.1	Plasmid	157854	196204	38351
NC_007959.1	Plasmid	247759	262610	14852
NC_007959.1	Plasmid	286935	292505	5571
NC_007960.1	Plasmid	109	48367	48259
NC_007960.1	Plasmid	48390	74401	26012
NC_007961.1	Plasmid	125	42018	41894
NC_007961.1	Plasmid	42020	74697	32678
NC_007961.1	Plasmid	74699	85838	11140
NC_007961.1	Plasmid	106227	118655	12429
NC_007964.1	Chromosome	546512	612945	66434
NC_007964.1	Chromosome	612947	618451	5505
NC_007964.1	Chromosome	889527	890445	919
NC_007964.1	Chromosome	890447	944158	53712
NC_007964.1	Chromosome	1054161	1097021	42861
NC_007964.1	Chromosome	1097023	1101967	4945
NC_007964.1	Chromosome	1233785	1236924	3140
NC_007964.1	Chromosome	1236926	1249093	12168
NC_007964.1	Chromosome	1249095	1259132	10038
NC_007964.1	Chromosome	1259134	1285937	26804
NC_007964.1	Chromosome	2561199	3526474	965276
NC_007964.1	Chromosome	3621972	3680754	58783
NC_007964.1	Chromosome	3680756	3700567	19812
NC_007964.1	Chromosome	3914989	3930078	15090
NC_007964.1	Chromosome	3930080	4027079	97000
NC_007964.1	Chromosome	4226267	4257353	31087
NC_007964.1	Chromosome	4276142	4290376	14235
NC_007964.1	Chromosome	4386791	4402688	15898
NC_007964.1	Chromosome	4402690	4405991	3302
NC_007964.1	Chromosome	4405993	4406966	974
NC_007964.1	Chromosome	252319	282434	30116
NC_007964.1	Chromosome	324812	337781	12970
NC_007964.1	Chromosome	405575	479483	73909
NC_007964.1	Chromosome	479485	481239	1755
NC_007964.1	Chromosome	506500	539812	33313
NC_007964.1	Chromosome	539814	546510	6697
NC_007971.2	Plasmid	33	27535	27503
NC_007971.2	Plasmid	224319	231684	7366
NC_007971.2	Plasmid	28388	42115	13728
NC_007971.2	Plasmid	42117	43866	1750
NC_007971.2	Plasmid	43868	75811	31944
NC_007971.2	Plasmid	75813	115682	39870
NC_007971.2	Plasmid	115684	135655	19972
NC_007971.2	Plasmid	135657	196053	60397
NC_007971.2	Plasmid	196055	211010	14956
NC_007971.2	Plasmid	211012	223420	12409
NC_007972.2	Plasmid	5	12842	12838
NC_007972.2	Plasmid	169243	169595	353
NC_007972.2	Plasmid	169597	170542	946
NC_007972.2	Plasmid	12858	31725	18868
NC_007972.2	Plasmid	31727	43116	11390
NC_007972.2	Plasmid	43118	46365	3248
NC_007972.2	Plasmid	74176	95998	21823
NC_007972.2	Plasmid	96000	135789	39790
NC_007972.2	Plasmid	135791	138325	2535
NC_007972.2	Plasmid	138327	169241	30915
NC_007973.1	Chromosome	657186	677549	20364
NC_007973.1	Chromosome	738589	765399	26811
NC_007973.1	Chromosome	893511	904082	10572
NC_007973.1	Chromosome	961433	970213	8781
NC_007973.1	Chromosome	1057250	1105557	48308
NC_007973.1	Chromosome	1105559	1197208	91650
NC_007973.1	Chromosome	1427371	1484921	57551
NC_007973.1	Chromosome	1546810	1566348	19539
NC_007973.1	Chromosome	1566350	1568067	1718
NC_007973.1	Chromosome	1727931	1731746	3816
NC_007973.1	Chromosome	1731748	1760221	28474
NC_007973.1	Chromosome	1916190	1922866	6677
NC_007973.1	Chromosome	1922868	1963565	40698
NC_007973.1	Chromosome	1963567	2040447	76881
NC_007973.1	Chromosome	2040449	2061810	21362
NC_007973.1	Chromosome	2105145	2105765	621
NC_007973.1	Chromosome	2257004	2329441	72438
NC_007973.1	Chromosome	2329443	2333483	4041
NC_007973.1	Chromosome	2333485	2345625	12141
NC_007973.1	Chromosome	2345627	2364981	19355
NC_007973.1	Chromosome	2364983	2379042	14060
NC_007973.1	Chromosome	2379044	2401883	22840
NC_007973.1	Chromosome	2401885	2449230	47346
NC_007973.1	Chromosome	2449232	2451729	2498
NC_007973.1	Chromosome	2566344	2653300	86957
NC_007973.1	Chromosome	2665502	2669757	4256
NC_007973.1	Chromosome	2669759	2674531	4773
NC_007973.1	Chromosome	2674533	2679935	5403
NC_007973.1	Chromosome	2679937	2705156	25220
NC_007973.1	Chromosome	2705158	2708296	3139
NC_007973.1	Chromosome	2708298	2711226	2929
NC_007973.1	Chromosome	2711228	2717990	6763
NC_007973.1	Chromosome	2717992	2757424	39433
NC_007973.1	Chromosome	2757426	2808859	51434
NC_007973.1	Chromosome	2844687	2898459	53773
NC_007973.1	Chromosome	3033993	3051817	17825
NC_007973.1	Chromosome	3205879	3209833	3955
NC_007973.1	Chromosome	3209835	3258641	48807
NC_007973.1	Chromosome	3329775	3379570	49796
NC_007973.1	Chromosome	3441300	3460054	18755
NC_007973.1	Chromosome	3460056	3477369	17314
NC_007973.1	Chromosome	3477371	3479085	1715
NC_007973.1	Chromosome	3663218	3689655	26438
NC_007973.1	Chromosome	3745041	3759839	14799
NC_007973.1	Chromosome	3759841	3786849	27009
NC_007973.1	Chromosome	3799973	3816392	16420
NC_007973.1	Chromosome	3816394	3856249	39856
NC_007973.1	Chromosome	3856251	3896064	39814
NC_007973.1	Chromosome	3896066	3900711	4646
NC_007973.1	Chromosome	3927571	3928088	518
NC_007973.1	Chromosome	541329	585764	44436
NC_007974.2	Plasmid	20	49408	49389
NC_007974.2	Plasmid	171211	296910	125700
NC_007974.2	Plasmid	296912	308710	11799
NC_007974.2	Plasmid	308712	412401	103690
NC_007974.2	Plasmid	412403	427540	15138
NC_007974.2	Plasmid	427542	429093	1552
NC_007974.2	Plasmid	429095	494893	65799
NC_007974.2	Plasmid	494895	531311	36417
NC_007974.2	Plasmid	531313	561476	30164
NC_007974.2	Plasmid	561478	596002	34525
NC_007974.2	Plasmid	596004	645419	49416
NC_007974.2	Plasmid	49413	61185	11773
NC_007974.2	Plasmid	645421	676765	31345
NC_007974.2	Plasmid	676767	708642	31876
NC_007974.2	Plasmid	708644	745943	37300
NC_007974.2	Plasmid	745945	793602	47658
NC_007974.2	Plasmid	793604	1069278	275675
NC_007974.2	Plasmid	1069280	1074418	5139
NC_007974.2	Plasmid	1113179	1128372	15194
NC_007974.2	Plasmid	1128374	1140133	11760
NC_007974.2	Plasmid	1140135	1210650	70516
NC_007974.2	Plasmid	61187	68907	7721
NC_007974.2	Plasmid	1210652	1223525	12874
NC_007974.2	Plasmid	1223527	1226156	2630
NC_007974.2	Plasmid	1226158	1310840	84683
NC_007974.2	Plasmid	1312085	1329049	16965
NC_007974.2	Plasmid	1329051	1361626	32576
NC_007974.2	Plasmid	1361628	1384656	23029
NC_007974.2	Plasmid	1384658	1454015	69358
NC_007974.2	Plasmid	1454017	1459892	5876
NC_007974.2	Plasmid	68909	90834	21926
NC_007974.2	Plasmid	1473956	1485621	11666
NC_007974.2	Plasmid	1485623	1529371	43749
NC_007974.2	Plasmid	1529373	1683530	154158
NC_007974.2	Plasmid	1683532	1690214	6683
NC_007974.2	Plasmid	1690216	1724602	34387
NC_007974.2	Plasmid	1738006	1740093	2088
NC_007974.2	Plasmid	1740095	1980044	239950
NC_007974.2	Plasmid	94043	129106	35064
NC_007974.2	Plasmid	1990857	1993422	2566
NC_007974.2	Plasmid	1993424	2029242	35819
NC_007974.2	Plasmid	2029244	2461211	431968
NC_007974.2	Plasmid	129108	139478	10371
NC_007974.2	Plasmid	139480	153753	14274
NC_007974.2	Plasmid	153755	167860	14106
NC_007974.2	Plasmid	167862	171209	3348
NC_008010.2	Plasmid	1	105348	105348
NC_008010.2	Plasmid	105350	124944	19595
NC_008010.2	Plasmid	124946	126178	1233
NC_008010.2	Plasmid	126180	171449	45270
NC_008010.2	Plasmid	568449	573532	5084
NC_008011.1	Chromosome	67256	90122	22867
NC_008011.1	Chromosome	229424	234570	5147
NC_008011.1	Chromosome	440634	441326	693
NC_008011.1	Chromosome	441328	531378	90051
NC_008011.1	Chromosome	602645	677572	74928
NC_008011.1	Chromosome	687831	696808	8978
NC_008011.1	Chromosome	900590	935582	34993
NC_008011.1	Chromosome	935584	945156	9573
NC_008011.1	Chromosome	975093	977363	2271
NC_008011.1	Chromosome	977365	988443	11079
NC_008011.1	Chromosome	1000447	1002171	1725
NC_008011.1	Chromosome	1002173	1009748	7576
NC_008011.1	Chromosome	1052766	1053525	760
NC_008011.1	Chromosome	1235115	1243112	7998
NC_008011.1	Chromosome	1243114	1252037	8924
NC_008011.1	Chromosome	1252039	1285094	33056
NC_008011.1	Chromosome	1285096	1294491	9396
NC_008011.1	Chromosome	1294493	1303149	8657
NC_008011.1	Chromosome	1303151	1332606	29456
NC_008011.1	Chromosome	1332608	1338606	5999
NC_008011.1	Chromosome	1338608	1340494	1887
NC_008011.1	Chromosome	1340496	1347984	7489
NC_008011.1	Chromosome	1347986	1371286	23301
NC_008011.1	Chromosome	1371288	1377693	6406
NC_008011.1	Chromosome	1421582	1426902	5321
NC_008011.1	Chromosome	1426904	1436319	9416
NC_008011.1	Chromosome	1455356	1457618	2263
NC_008011.1	Chromosome	207876	229422	21547
NC_008012.1	Plasmid	11	17345	17335
NC_008012.1	Plasmid	17371	25299	7929
NC_008013.1	Plasmid	25	19652	19628
NC_008013.1	Plasmid	19654	22847	3194
NC_008013.1	Plasmid	22849	25045	2197
NC_008013.1	Plasmid	25047	29381	4335
NC_008013.1	Plasmid	29383	30823	1441
NC_008013.1	Plasmid	30825	38732	7908
NC_008013.1	Plasmid	38734	39452	719
NC_008014.1	Plasmid	100	3921	3822
NC_008014.1	Plasmid	187811	191662	3852
NC_008014.1	Plasmid	3928	24301	20374
NC_008014.1	Plasmid	24303	50348	26046
NC_008014.1	Plasmid	50350	71366	21017
NC_008014.1	Plasmid	71368	88311	16944
NC_008014.1	Plasmid	88313	118352	30040
NC_008014.1	Plasmid	118354	161783	43430
NC_008014.1	Plasmid	161785	181883	20099
NC_008014.1	Plasmid	181885	187809	5925
NC_008022.1	Chromosome	1224540	1227460	2921
NC_008022.1	Chromosome	1485590	1524213	38624
NC_008022.1	Chromosome	1524215	1564284	40070
NC_008022.1	Chromosome	1787916	1856029	68114
NC_008022.1	Chromosome	1877441	1914439	36999
NC_008022.1	Chromosome	1914441	1922080	7640
NC_008022.1	Chromosome	1922082	1924925	2844
NC_008022.1	Chromosome	1924927	1928005	3079
NC_008022.1	Chromosome	1928007	1928251	245
NC_008022.1	Chromosome	32788	67103	34316
NC_008022.1	Chromosome	779253	824980	45728
NC_008022.1	Chromosome	954801	984051	29251
NC_008022.1	Chromosome	984053	1000635	16583
NC_008022.1	Chromosome	1000637	1027055	26419
NC_008022.1	Chromosome	1027057	1102057	75001
NC_008022.1	Chromosome	1155693	1170099	14407
NC_008024.1	Chromosome	284817	286328	1512
NC_008024.1	Chromosome	335183	368731	33549
NC_008024.1	Chromosome	524880	532026	7147
NC_008024.1	Chromosome	532028	546690	14663
NC_008024.1	Chromosome	546692	558851	12160
NC_008024.1	Chromosome	558853	740266	181414
NC_008024.1	Chromosome	755233	756718	1486
NC_008024.1	Chromosome	756720	759272	2553
NC_008024.1	Chromosome	759274	771689	12416
NC_008024.1	Chromosome	1583593	1591643	8051
NC_008024.1	Chromosome	1591645	1608166	16522
NC_008024.1	Chromosome	1608168	1652846	44679
NC_008024.1	Chromosome	1652848	1706233	53386
NC_008024.1	Chromosome	1706235	1779415	73181
NC_008024.1	Chromosome	1874251	1911831	37581
NC_008024.1	Chromosome	1911833	1929426	17594
NC_008024.1	Chromosome	1929428	1932324	2897
NC_008024.1	Chromosome	1932326	1933080	755
NC_008024.1	Chromosome	1933082	1935318	2237
NC_008024.1	Chromosome	1935320	1936093	774
NC_008024.1	Chromosome	1936095	1936433	339
NC_008024.1	Chromosome	1936435	1936930	496
NC_008024.1	Chromosome	1936932	1937110	179
NC_008024.1	Chromosome	169419	207991	38573
NC_008025.1	Chromosome	2465384	2465518	135
NC_008025.1	Chromosome	2465520	2466044	525
NC_008025.1	Chromosome	2466046	2466614	569
NC_008025.1	Chromosome	2466616	2467079	464
NC_008025.1	Chromosome	2467081	2467183	103
NC_008025.1	Chromosome	2292534	2335939	43406
NC_008025.1	Chromosome	2350363	2356006	5644
NC_008025.1	Chromosome	2414519	2462858	48340
NC_008025.1	Chromosome	2462860	2465382	2523
NC_008095.1	Chromosome	9075069	9105680	30612
NC_008095.1	Chromosome	9135253	9137317	2065
NC_008095.1	Chromosome	9137319	9138787	1469
NC_008095.1	Chromosome	9138789	9139762	974
NC_008095.1	Chromosome	534274	545649	11376
NC_008095.1	Chromosome	545651	548511	2861
NC_008095.1	Chromosome	768085	809992	41908
NC_008095.1	Chromosome	1023491	1113360	89870
NC_008095.1	Chromosome	1170013	1203760	33748
NC_008095.1	Chromosome	1216994	1218650	1657
NC_008095.1	Chromosome	1250779	1281665	30887
NC_008095.1	Chromosome	1281667	1284114	2448
NC_008095.1	Chromosome	1838506	1857694	19189
NC_008095.1	Chromosome	1896613	1900206	3594
NC_008095.1	Chromosome	1943645	1950525	6881
NC_008095.1	Chromosome	1968237	1977348	9112
NC_008095.1	Chromosome	1977350	1980000	2651
NC_008095.1	Chromosome	1984874	2010077	25204
NC_008095.1	Chromosome	2234135	2255744	21610
NC_008095.1	Chromosome	2255746	2262223	6478
NC_008095.1	Chromosome	2272456	2279406	6951
NC_008095.1	Chromosome	2279408	2282492	3085
NC_008095.1	Chromosome	2282494	2298359	15866
NC_008095.1	Chromosome	2298361	2321344	22984
NC_008095.1	Chromosome	2427118	2446772	19655
NC_008095.1	Chromosome	2585923	2613940	28018
NC_008095.1	Chromosome	2613942	2621710	7769
NC_008095.1	Chromosome	260073	292127	32055
NC_008095.1	Chromosome	2638713	2656886	18174
NC_008095.1	Chromosome	2656888	2672483	15596
NC_008095.1	Chromosome	2700823	2736303	35481
NC_008095.1	Chromosome	2736305	2752936	16632
NC_008095.1	Chromosome	2752938	2771935	18998
NC_008095.1	Chromosome	2808501	2911675	103175
NC_008095.1	Chromosome	2911677	2932536	20860
NC_008095.1	Chromosome	2932538	2935278	2741
NC_008095.1	Chromosome	2935280	2941065	5786
NC_008095.1	Chromosome	2941067	2976059	34993
NC_008095.1	Chromosome	2976061	3009891	33831
NC_008095.1	Chromosome	3009893	3053751	43859
NC_008095.1	Chromosome	3053753	3063228	9476
NC_008095.1	Chromosome	3063230	3065505	2276
NC_008095.1	Chromosome	3065507	3084374	18868
NC_008095.1	Chromosome	3084376	3098625	14250
NC_008095.1	Chromosome	5885616	5890162	4547
NC_008095.1	Chromosome	5890164	5952285	62122
NC_008095.1	Chromosome	5952287	5955841	3555
NC_008095.1	Chromosome	5955843	5959798	3956
NC_008095.1	Chromosome	5959800	5962193	2394
NC_008095.1	Chromosome	5962195	5964467	2273
NC_008095.1	Chromosome	5964469	5975783	11315
NC_008095.1	Chromosome	5975785	5989402	13618
NC_008095.1	Chromosome	5989404	6041739	52336
NC_008095.1	Chromosome	6301376	6327309	25934
NC_008095.1	Chromosome	6327311	6345337	18027
NC_008095.1	Chromosome	6345339	6351022	5684
NC_008095.1	Chromosome	6461999	6487193	25195
NC_008095.1	Chromosome	486659	496071	9413
NC_008095.1	Chromosome	6487195	6520836	33642
NC_008095.1	Chromosome	6520838	6539313	18476
NC_008095.1	Chromosome	6539315	6546731	7417
NC_008095.1	Chromosome	6576846	6586517	9672
NC_008095.1	Chromosome	6586519	6592173	5655
NC_008095.1	Chromosome	6592175	6614193	22019
NC_008095.1	Chromosome	6650299	6652567	2269
NC_008095.1	Chromosome	6702466	6705937	3472
NC_008095.1	Chromosome	6705939	6718905	12967
NC_008095.1	Chromosome	6718907	6735692	16786
NC_008095.1	Chromosome	496073	498970	2898
NC_008095.1	Chromosome	6735694	6739161	3468
NC_008095.1	Chromosome	6739163	6788468	49306
NC_008095.1	Chromosome	6788470	6817780	29311
NC_008095.1	Chromosome	6817782	6835680	17899
NC_008095.1	Chromosome	8309422	8338345	28924
NC_008095.1	Chromosome	8338347	8385115	46769
NC_008095.1	Chromosome	8385117	8392209	7093
NC_008095.1	Chromosome	8392211	8438884	46674
NC_008095.1	Chromosome	8438886	8444351	5466
NC_008095.1	Chromosome	8444353	8489876	45524
NC_008095.1	Chromosome	498972	513642	14671
[truncated: 106,176 more rows]
