# Supplementary material for: PlasForest: a homology-based random forest classifier for plasmid detection in genomic datasets
Source: BMC Bioinformatics. 2021 Jun 26;22:349. doi: 10.1186/s12859-021-04270-w (PMC8236179; doi:10.1186/s12859-021-04270-w)
Supplement: Supplementary file 7 — Additional file 7. Table S3: Identifiers and positions of contigs used to create the COMGENOME dataset. [file 12859_2021_4270_MOESM7_ESM.csv]

contig_id	label	start	end	length
NZ_CP041852.1	chromosome	1	98519	98519
NZ_CP041852.1	chromosome	98520	152084	53565
NZ_CP041852.1	chromosome	152085	165879	13795
NZ_CP041852.1	chromosome	165880	166972	1093
NZ_CP041852.1	chromosome	166973	198888	31916
NZ_CP041852.1	chromosome	198889	644550	445662
NZ_CP041852.1	chromosome	644551	698588	54038
NZ_CP041852.1	chromosome	698589	699304	716
NZ_CP041852.1	chromosome	699305	741182	41878
NZ_CP041852.1	chromosome	741183	743232	2050
NZ_CP041852.1	chromosome	743233	778101	34869
NZ_CP041852.1	chromosome	778102	808091	29990
NZ_CP041852.1	chromosome	808092	894572	86481
NZ_CP041852.1	chromosome	894573	894683	111
NZ_CP041852.1	chromosome	894684	901557	6874
NZ_CP041852.1	chromosome	901558	1048202	146645
NZ_CP041852.1	chromosome	1048203	1059316	11114
NZ_CP041852.1	chromosome	1059317	1066628	7312
NZ_CP041852.1	chromosome	1066629	1067356	728
NZ_CP041852.1	chromosome	1067357	1071997	4641
NZ_CP041852.1	chromosome	1071998	1168516	96519
NZ_CP041852.1	chromosome	1168517	1169321	805
NZ_CP041852.1	chromosome	1169322	1190506	21185
NZ_CP041852.1	chromosome	1190507	1244500	53994
NZ_CP041852.1	chromosome	1244501	1280326	35826
NZ_CP041852.1	chromosome	1280327	1318585	38259
NZ_CP041852.1	chromosome	1318586	1339207	20622
NZ_CP041852.1	chromosome	1339208	1339659	452
NZ_CP041852.1	chromosome	1339660	1372295	32636
NZ_CP041852.1	chromosome	1372296	1395693	23398
NZ_CP041852.1	chromosome	1395694	1407365	11672
NZ_CP041852.1	chromosome	1407366	1515963	108598
NZ_CP041852.1	chromosome	1515964	1595860	79897
NZ_CP041852.1	chromosome	1595861	1628564	32704
NZ_CP041852.1	chromosome	1628565	1651341	22777
NZ_CP041852.1	chromosome	1651342	1682285	30944
NZ_CP041852.1	chromosome	1682286	1718919	36634
NZ_CP041852.1	chromosome	1718920	1793060	74141
NZ_CP041852.1	chromosome	1793061	1797137	4077
NZ_CP041852.1	chromosome	1797138	1898812	101675
NZ_CP041852.1	chromosome	1898813	1914877	16065
NZ_CP041852.1	chromosome	1914878	1924967	10090
NZ_CP041852.1	chromosome	1924968	2152737	227770
NZ_CP041852.1	chromosome	2152738	2167464	14727
NZ_CP041852.1	chromosome	2167465	2182306	14842
NZ_CP041852.1	chromosome	2182307	2336678	154372
NZ_CP041852.1	chromosome	2336679	2337747	1069
NZ_CP041852.1	chromosome	2337748	2425971	88224
NZ_CP041852.1	chromosome	2425972	2627595	201624
NZ_CP041852.1	chromosome	2627596	2722259	94664
NZ_CP041852.1	chromosome	2722260	2728892	6633
NZ_CP041852.1	chromosome	2728893	2763670	34778
NZ_CP041852.1	chromosome	2763671	2776446	12776
NZ_CP041852.1	chromosome	2776447	2781986	5540
NZ_CP041852.1	chromosome	2781987	2783115	1129
NZ_CP041852.1	chromosome	2783116	2789561	6446
NZ_CP041852.1	chromosome	2789562	2798877	9316
NZ_CP041852.1	chromosome	2798878	2958104	159227
NZ_CP041852.1	chromosome	2958105	2971739	13635
NZ_CP041852.1	chromosome	2971740	3079999	108260
NZ_CP041852.1	chromosome	3080000	3089309	9310
NZ_CP041852.1	chromosome	3089310	3598934	509625
NZ_CP041852.1	chromosome	3598935	3770323	171389
NZ_CP041852.1	chromosome	3770324	3776976	6653
NZ_CP041852.1	chromosome	3776977	3819797	42821
NZ_CP041852.1	chromosome	3819798	3940809	121012
NZ_CP041852.1	chromosome	3940810	3948593	7784
NZ_CP041852.1	chromosome	3948594	3953741	5148
NZ_CP041852.1	chromosome	3953742	3963925	10184
NZ_CP041852.1	chromosome	3963926	4086016	122091
NZ_CP041852.1	chromosome	4086017	4105351	19335
NZ_CP041852.1	chromosome	4105352	4191067	85716
NZ_CP041852.1	chromosome	4191068	4213352	22285
NZ_CP041852.1	chromosome	4213353	4291214	77862
NZ_CP041852.1	chromosome	4291215	4339381	48167
NZ_CP041852.1	chromosome	4339382	4410738	71357
NZ_CP041852.1	chromosome	4410739	4411262	524
NZ_CP041852.1	chromosome	4411263	4414070	2808
NZ_CP041852.1	chromosome	4414071	4416500	2430
NZ_CP041852.1	chromosome	4416501	4417311	811
NZ_CP041852.1	chromosome	4417312	4418355	1044
NZ_CP041852.1	chromosome	4418356	4422802	4447
NZ_CP041852.1	chromosome	4422803	4423197	395
NZ_CP041852.1	chromosome	4423198	4423604	407
NZ_CP041852.1	chromosome	4423605	4424980	1376
NZ_CP041852.1	chromosome	4424981	4425123	143
NZ_CP041852.1	chromosome	4425124	4425210	87
NZ_CP041852.1	chromosome	4425211	4425420	210
NZ_CP061385.1	chromosome	1	510197	510197
NZ_CP061385.1	chromosome	510198	536870	26673
NZ_CP061385.1	chromosome	536871	547082	10212
NZ_CP061385.1	chromosome	547083	617895	70813
NZ_CP061385.1	chromosome	617896	618086	191
NZ_CP061385.1	chromosome	618087	618307	221
NZ_CP061385.1	chromosome	618308	640316	22009
NZ_CP061385.1	chromosome	640317	676235	35919
NZ_CP061385.1	chromosome	676236	685496	9261
NZ_CP061385.1	chromosome	685497	688919	3423
NZ_CP061385.1	chromosome	688920	694613	5694
NZ_CP061385.1	chromosome	694614	696252	1639
NZ_CP061385.1	chromosome	696253	719396	23144
NZ_CP061385.1	chromosome	719397	833096	113700
NZ_CP061385.1	chromosome	833097	839720	6624
NZ_CP061385.1	chromosome	839721	1148207	308487
NZ_CP061385.1	chromosome	1148208	1150109	1902
NZ_CP061385.1	chromosome	1150110	1158107	7998
NZ_CP061385.1	chromosome	1158108	1266013	107906
NZ_CP061385.1	chromosome	1266014	1297326	31313
NZ_CP061385.1	chromosome	1297327	1368517	71191
NZ_CP061385.1	chromosome	1368518	1390032	21515
NZ_CP061385.1	chromosome	1390033	1588381	198349
NZ_CP061385.1	chromosome	1588382	1603894	15513
NZ_CP061385.1	chromosome	1603895	1642336	38442
NZ_CP061385.1	chromosome	1642337	1644885	2549
NZ_CP061385.1	chromosome	1644886	2170627	525742
NZ_CP061385.1	chromosome	2170628	2187620	16993
NZ_CP061385.1	chromosome	2187621	2323030	135410
NZ_CP061385.1	chromosome	2323031	2356118	33088
NZ_CP061385.1	chromosome	2356119	2394268	38150
NZ_CP061385.1	chromosome	2394269	2427991	33723
NZ_CP061385.1	chromosome	2427992	2446918	18927
NZ_CP061385.1	chromosome	2446919	2539669	92751
NZ_CP061385.1	chromosome	2539670	2540748	1079
NZ_CP061385.1	chromosome	2540749	2958898	418150
NZ_CP061385.1	chromosome	2958899	2961732	2834
NZ_CP061385.1	chromosome	2961733	3018468	56736
NZ_CP061385.1	chromosome	3018469	3033048	14580
NZ_CP061385.1	chromosome	3033049	3034141	1093
NZ_CP061385.1	chromosome	3034142	3061594	27453
NZ_CP061385.1	chromosome	3061595	3491305	429711
NZ_CP061385.1	chromosome	3491306	3568107	76802
NZ_CP061385.1	chromosome	3568108	3568237	130
NZ_CP061385.1	chromosome	3568238	3569345	1108
NZ_CP061385.1	chromosome	3569346	3619601	50256
NZ_CP061385.1	chromosome	3619602	3677670	58069
NZ_CP061385.1	chromosome	3677671	3681079	3409
NZ_CP061385.1	chromosome	3681080	3686816	5737
NZ_CP061385.1	chromosome	3686817	3722128	35312
NZ_CP061385.1	chromosome	3722129	4155199	433071
NZ_CP061385.1	chromosome	4155200	4239388	84189
NZ_CP061385.1	chromosome	4239389	4517991	278603
NZ_CP061385.1	chromosome	4517992	4518349	358
NZ_CP061385.1	chromosome	4518350	4520157	1808
NZ_CP061385.1	chromosome	4520158	4529008	8851
NZ_CP061385.1	chromosome	4529009	4647401	118393
NZ_CP061385.1	chromosome	4647402	4649381	1980
NZ_CP061385.1	chromosome	4649382	4669423	20042
NZ_CP061385.1	chromosome	4669424	4824907	155484
NZ_CP061385.1	chromosome	4824908	5310429	485522
NZ_CP061385.1	chromosome	5310430	5311844	1415
NZ_CP061385.1	chromosome	5311845	5326500	14656
NZ_CP061385.1	chromosome	5326501	5328480	1980
NZ_CP061385.1	chromosome	5328481	5353318	24838
NZ_CP061385.1	chromosome	5353319	5409278	55960
NZ_CP061385.1	chromosome	5409279	5411648	2370
NZ_CP061385.1	chromosome	5411649	5422536	10888
NZ_CP061385.1	chromosome	5422537	5422977	441
NZ_CP061385.1	chromosome	5422978	5425802	2825
NZ_CP061386.1	plasmid	1	19257	19257
NZ_CP061386.1	plasmid	19258	57490	38233
NZ_CP061386.1	plasmid	57491	66845	9355
NZ_CP061386.1	plasmid	66846	69412	2567
NZ_CP061386.1	plasmid	69413	70662	1250
NZ_CP061386.1	plasmid	70663	71696	1034
NZ_CP061386.1	plasmid	71697	75432	3736
NZ_CP061386.1	plasmid	75433	143780	68348
NZ_CP061386.1	plasmid	143781	147441	3661
NZ_CP061386.1	plasmid	147442	171963	24522
NZ_CP061386.1	plasmid	171964	173488	1525
NZ_CP061386.1	plasmid	173489	174053	565
NZ_CP061386.1	plasmid	174054	174420	367
NZ_CP061386.1	plasmid	174421	175420	1000
NZ_CP061386.1	plasmid	175421	186624	11204
NZ_CP061386.1	plasmid	186625	186792	168
NZ_CP061386.1	plasmid	186793	186862	70
NZ_CP061387.1	plasmid	1	20424	20424
NZ_CP061387.1	plasmid	20425	41994	21570
NZ_CP061387.1	plasmid	41995	95357	53363
NZ_CP061387.1	plasmid	95358	102874	7517
NZ_CP061387.1	plasmid	102875	104783	1909
NZ_CP061387.1	plasmid	104784	109928	5145
NZ_CP061387.1	plasmid	109929	113369	3441
NZ_CP061387.1	plasmid	113370	113577	208
NZ_CP061387.1	plasmid	113578	114247	670
NZ_CP061387.1	plasmid	114248	114345	98
NZ_CP061387.1	plasmid	114346	114413	68
NZ_CP061388.1	plasmid	1	9048	9048
NZ_CP061388.1	plasmid	9049	9581	533
NZ_CP061388.1	plasmid	9582	11154	1573
NZ_CP061388.1	plasmid	11155	12929	1775
NZ_CP061388.1	plasmid	12930	13089	160
NZ_CP061388.1	plasmid	13090	13470	381
NZ_CP061388.1	plasmid	13471	13543	73
NZ_CP061388.1	plasmid	13544	13634	91
NZ_CP063117.1	chromosome	1	28449	28449
NZ_CP063117.1	chromosome	28450	92596	64147
NZ_CP063117.1	chromosome	92597	99018	6422
NZ_CP063117.1	chromosome	99019	122537	23519
NZ_CP063117.1	chromosome	122538	131491	8954
NZ_CP063117.1	chromosome	131492	133067	1576
NZ_CP063117.1	chromosome	133068	149131	16064
NZ_CP063117.1	chromosome	149132	153016	3885
NZ_CP063117.1	chromosome	153017	159320	6304
NZ_CP063117.1	chromosome	159321	159610	290
NZ_CP063117.1	chromosome	159611	179985	20375
NZ_CP063117.1	chromosome	179986	238138	58153
NZ_CP063117.1	chromosome	238139	249849	11711
NZ_CP063117.1	chromosome	249850	250991	1142
NZ_CP063117.1	chromosome	250992	258623	7632
NZ_CP063117.1	chromosome	258624	282377	23754
NZ_CP063117.1	chromosome	282378	283511	1134
NZ_CP063117.1	chromosome	283512	298745	15234
NZ_CP063117.1	chromosome	298746	299136	391
NZ_CP063117.1	chromosome	299137	328618	29482
NZ_CP063117.1	chromosome	328619	431358	102740
NZ_CP063117.1	chromosome	431359	438174	6816
NZ_CP063117.1	chromosome	438175	447036	8862
NZ_CP063117.1	chromosome	447037	1440428	993392
NZ_CP063117.1	chromosome	1440429	1545042	104614
NZ_CP063117.1	chromosome	1545043	1557088	12046
NZ_CP063117.1	chromosome	1557089	1668694	111606
NZ_CP063117.1	chromosome	1668695	1674697	6003
NZ_CP063117.1	chromosome	1674698	1733314	58617
NZ_CP063117.1	chromosome	1733315	1742050	8736
NZ_CP063117.1	chromosome	1742051	1753276	11226
NZ_CP063117.1	chromosome	1753277	1840480	87204
NZ_CP063117.1	chromosome	1840481	1883622	43142
NZ_CP063117.1	chromosome	1883623	1915680	32058
NZ_CP063117.1	chromosome	1915681	1923828	8148
NZ_CP063117.1	chromosome	1923829	1941117	17289
NZ_CP063117.1	chromosome	1941118	1992059	50942
NZ_CP063117.1	chromosome	1992060	1999935	7876
NZ_CP063117.1	chromosome	1999936	2008245	8310
NZ_CP063117.1	chromosome	2008246	2009416	1171
NZ_CP063117.1	chromosome	2009417	2009593	177
NZ_CP063117.1	chromosome	2009594	2009772	179
NZ_CP063117.1	chromosome	2009773	2009869	97
NZ_CP063118.1	plasmid	1	4141	4141
NZ_CP063118.1	plasmid	4142	12767	8626
NZ_CP063118.1	plasmid	12768	14615	1848
NZ_CP063118.1	plasmid	14616	20677	6062
NZ_CP063118.1	plasmid	20678	22976	2299
NZ_CP063118.1	plasmid	22977	23054	78
NZ_CP063118.1	plasmid	23055	23403	349
NZ_CP063119.1	plasmid	1	944	944
NZ_CP063119.1	plasmid	945	1257	313
NZ_CP063119.1	plasmid	1258	2917	1660
NZ_CP063119.1	plasmid	2918	4199	1282
NZ_CP017024.1	chromosome	1	23372	23372
NZ_CP017024.1	chromosome	23373	84542	61170
NZ_CP017024.1	chromosome	84543	109844	25302
NZ_CP017024.1	chromosome	109845	190765	80921
NZ_CP017024.1	chromosome	190766	191085	320
NZ_CP017024.1	chromosome	191086	237852	46767
NZ_CP017024.1	chromosome	237853	307850	69998
NZ_CP017024.1	chromosome	307851	336858	29008
NZ_CP017024.1	chromosome	336859	345302	8444
NZ_CP017024.1	chromosome	345303	352767	7465
NZ_CP017024.1	chromosome	352768	361410	8643
NZ_CP017024.1	chromosome	361411	362664	1254
NZ_CP017024.1	chromosome	362665	414191	51527
NZ_CP017024.1	chromosome	414192	432987	18796
NZ_CP017024.1	chromosome	432988	442204	9217
NZ_CP017024.1	chromosome	442205	739147	296943
NZ_CP017024.1	chromosome	739148	747991	8844
NZ_CP017024.1	chromosome	747992	748521	530
NZ_CP017024.1	chromosome	748522	969756	221235
NZ_CP017024.1	chromosome	969757	3012414	2042658
NZ_CP017024.1	chromosome	3012415	3046031	33617
NZ_CP017024.1	chromosome	3046032	3046380	349
NZ_CP017024.1	chromosome	3046381	3313701	267321
NZ_CP017024.1	chromosome	3313702	3325428	11727
NZ_CP017024.1	chromosome	3325429	3327452	2024
NZ_CP017024.1	chromosome	3327453	3342516	15064
NZ_CP017024.1	chromosome	3342517	3604664	262148
NZ_CP017024.1	chromosome	3604665	3604865	201
NZ_CP017024.1	chromosome	3604866	3638993	34128
NZ_CP017024.1	chromosome	3638994	3671950	32957
NZ_CP017024.1	chromosome	3671951	3695579	23629
NZ_CP017024.1	chromosome	3695580	3698173	2594
NZ_CP017024.1	chromosome	3698174	3947333	249160
NZ_CP017024.1	chromosome	3947334	4030533	83200
NZ_CP017024.1	chromosome	4030534	4033409	2876
NZ_CP017024.1	chromosome	4033410	4108129	74720
NZ_CP017024.1	chromosome	4108130	4110727	2598
NZ_CP017024.1	chromosome	4110728	4113602	2875
NZ_CP017024.1	chromosome	4113603	4162929	49327
NZ_CP017024.1	chromosome	4162930	4167164	4235
NZ_CP017024.1	chromosome	4167165	4170756	3592
NZ_CP017024.1	chromosome	4170757	4170999	243
NZ_CP017024.1	chromosome	4171000	4220472	49473
NZ_CP017024.1	chromosome	4220473	4222152	1680
NZ_CP017024.1	chromosome	4222153	4241010	18858
NZ_CP017024.1	chromosome	4241011	4299279	58269
NZ_CP017024.1	chromosome	4299280	4300479	1200
NZ_CP017024.1	chromosome	4300480	4351372	50893
NZ_CP017024.1	chromosome	4351373	4398359	46987
NZ_CP017024.1	chromosome	4398360	4438971	40612
NZ_CP017024.1	chromosome	4438972	4837784	398813
NZ_CP017024.1	chromosome	4837785	4889570	51786
NZ_CP017024.1	chromosome	4889571	4894729	5159
NZ_CP017024.1	chromosome	4894730	5025602	130873
NZ_CP017024.1	chromosome	5025603	5025979	377
NZ_CP017024.1	chromosome	5025980	5026999	1020
NZ_CP017024.1	chromosome	5027000	5041439	14440
NZ_CP017024.1	chromosome	5041440	5041703	264
NZ_CP017024.1	chromosome	5041704	5044263	2560
NZ_CP017024.1	chromosome	5044264	5045733	1470
NZ_CP017024.1	chromosome	5045734	5045846	113
NZ_CP017024.1	chromosome	5045847	5046823	977
NZ_CP017024.1	chromosome	5046824	5046898	75
NZ_CP017024.1	chromosome	5046899	5047067	169
NZ_CP017024.1	chromosome	5047068	5047295	228
NZ_CP017024.1	chromosome	5047296	5047348	53
NZ_CP063163.1	chromosome	1	31157	31157
NZ_CP063163.1	chromosome	31158	41935	10778
NZ_CP063163.1	chromosome	41936	203333	161398
NZ_CP063163.1	chromosome	203334	204915	1582
NZ_CP063163.1	chromosome	204916	461825	256910
NZ_CP063163.1	chromosome	461826	463302	1477
NZ_CP063163.1	chromosome	463303	624690	161388
NZ_CP063163.1	chromosome	624691	678329	53639
NZ_CP063163.1	chromosome	678330	708754	30425
NZ_CP063163.1	chromosome	708755	728124	19370
NZ_CP063163.1	chromosome	728125	928087	199963
NZ_CP063163.1	chromosome	928088	942748	14661
NZ_CP063163.1	chromosome	942749	1044395	101647
NZ_CP063163.1	chromosome	1044396	1047023	2628
NZ_CP063163.1	chromosome	1047024	1365721	318698
NZ_CP063163.1	chromosome	1365722	1393355	27634
NZ_CP063163.1	chromosome	1393356	1538387	145032
NZ_CP063163.1	chromosome	1538388	1815839	277452
NZ_CP063163.1	chromosome	1815840	1900051	84212
NZ_CP063163.1	chromosome	1900052	1914792	14741
NZ_CP063163.1	chromosome	1914793	1919982	5190
NZ_CP063163.1	chromosome	1919983	1986441	66459
NZ_CP063163.1	chromosome	1986442	1994160	7719
NZ_CP063163.1	chromosome	1994161	1994413	253
NZ_CP063163.1	chromosome	1994414	2036950	42537
NZ_CP063163.1	chromosome	2036951	2095822	58872
NZ_CP063163.1	chromosome	2095823	2143653	47831
NZ_CP063163.1	chromosome	2143654	2287901	144248
NZ_CP063163.1	chromosome	2287902	2339067	51166
NZ_CP063163.1	chromosome	2339068	2351943	12876
NZ_CP063163.1	chromosome	2351944	2498028	146085
NZ_CP063163.1	chromosome	2498029	2506722	8694
NZ_CP063163.1	chromosome	2506723	2511508	4786
NZ_CP063163.1	chromosome	2511509	2866830	355322
NZ_CP063163.1	chromosome	2866831	2942183	75353
NZ_CP063163.1	chromosome	2942184	2954045	11862
NZ_CP063163.1	chromosome	2954046	2984339	30294
NZ_CP063163.1	chromosome	2984340	3032714	48375
NZ_CP063163.1	chromosome	3032715	3046412	13698
NZ_CP063163.1	chromosome	3046413	3253103	206691
NZ_CP063163.1	chromosome	3253104	3260624	7521
NZ_CP063163.1	chromosome	3260625	3267175	6551
NZ_CP063163.1	chromosome	3267176	3284489	17314
NZ_CP063163.1	chromosome	3284490	3446031	161542
NZ_CP063163.1	chromosome	3446032	3476459	30428
NZ_CP063163.1	chromosome	3476460	3505259	28800
NZ_CP063163.1	chromosome	3505260	3505592	333
NZ_CP063163.1	chromosome	3505593	3509313	3721
NZ_CP063163.1	chromosome	3509314	3522985	13672
NZ_CP063163.1	chromosome	3522986	3523668	683
NZ_CP063163.1	chromosome	3523669	3682392	158724
NZ_CP063163.1	chromosome	3682393	3710615	28223
NZ_CP063163.1	chromosome	3710616	3766534	55919
NZ_CP063163.1	chromosome	3766535	3902074	135540
NZ_CP063163.1	chromosome	3902075	3908568	6494
NZ_CP063163.1	chromosome	3908569	3919616	11048
NZ_CP063163.1	chromosome	3919617	4028520	108904
NZ_CP063163.1	chromosome	4028521	4070469	41949
NZ_CP063163.1	chromosome	4070470	4072971	2502
NZ_CP063163.1	chromosome	4072972	4073394	423
NZ_CP063163.1	chromosome	4073395	4100618	27224
NZ_CP063163.1	chromosome	4100619	4127032	26414
NZ_CP063163.1	chromosome	4127033	4316672	189640
NZ_CP063163.1	chromosome	4316673	4334723	18051
NZ_CP063163.1	chromosome	4334724	4359367	24644
NZ_CP063163.1	chromosome	4359368	4500867	141500
NZ_CP063163.1	chromosome	4500868	4502418	1551
NZ_CP063163.1	chromosome	4502419	4502865	447
NZ_CP063163.1	chromosome	4502866	4503791	926
NZ_CP063163.1	chromosome	4503792	4504245	454
NZ_LR861808.1	chromosome	1	20559	20559
NZ_LR861808.1	chromosome	20560	459897	439338
NZ_LR861808.1	chromosome	459898	524180	64283
NZ_LR861808.1	chromosome	524181	541047	16867
NZ_LR861808.1	chromosome	541048	542110	1063
NZ_LR861808.1	chromosome	542111	561231	19121
NZ_LR861808.1	chromosome	561232	608833	47602
NZ_LR861808.1	chromosome	608834	690268	81435
NZ_LR861808.1	chromosome	690269	723106	32838
NZ_LR861808.1	chromosome	723107	823408	100302
NZ_LR861808.1	chromosome	823409	914734	91326
NZ_LR861808.1	chromosome	914735	942477	27743
NZ_LR861808.1	chromosome	942478	965539	23062
NZ_LR861808.1	chromosome	965540	981172	15633
NZ_LR861808.1	chromosome	981173	994030	12858
NZ_LR861808.1	chromosome	994031	994599	569
NZ_LR861808.1	chromosome	994600	1250206	255607
NZ_LR861808.1	chromosome	1250207	1292095	41889
NZ_LR861808.1	chromosome	1292096	1292567	472
NZ_LR861808.1	chromosome	1292568	1293715	1148
NZ_LR861808.1	chromosome	1293716	1337770	44055
NZ_LR861808.1	chromosome	1337771	1378242	40472
NZ_LR861808.1	chromosome	1378243	1378770	528
NZ_LR861808.1	chromosome	1378771	1617395	238625
NZ_LR861808.1	chromosome	1617396	1619884	2489
NZ_LR861808.1	chromosome	1619885	1622982	3098
NZ_LR861808.1	chromosome	1622983	1627210	4228
NZ_LR861808.1	chromosome	1627211	1628969	1759
NZ_LR861808.1	chromosome	1628970	1637808	8839
NZ_LR861808.1	chromosome	1637809	1669212	31404
NZ_LR861808.1	chromosome	1669213	1707416	38204
NZ_LR861808.1	chromosome	1707417	1986363	278947
NZ_LR861808.1	chromosome	1986364	1986896	533
NZ_LR861808.1	chromosome	1986897	2121988	135092
NZ_LR861808.1	chromosome	2121989	2126603	4615
NZ_LR861808.1	chromosome	2126604	2146597	19994
NZ_LR861808.1	chromosome	2146598	2235085	88488
NZ_LR861808.1	chromosome	2235086	2263072	27987
NZ_LR861808.1	chromosome	2263073	2461500	198428
NZ_LR861808.1	chromosome	2461501	2493689	32189
NZ_LR861808.1	chromosome	2493690	2613376	119687
NZ_LR861808.1	chromosome	2613377	2614166	790
NZ_LR861808.1	chromosome	2614167	2675448	61282
NZ_LR861808.1	chromosome	2675449	2736562	61114
NZ_LR861808.1	chromosome	2736563	2761738	25176
NZ_LR861808.1	chromosome	2761739	2762415	677
NZ_LR861808.1	chromosome	2762416	2775817	13402
NZ_LR861808.1	chromosome	2775818	2789909	14092
NZ_LR861808.1	chromosome	2789910	2797939	8030
NZ_LR861808.1	chromosome	2797940	2838367	40428
NZ_LR861808.1	chromosome	2838368	2838531	164
NZ_LR861808.1	chromosome	2838532	2872882	34351
NZ_LR861808.1	chromosome	2872883	3113038	240156
NZ_LR861808.1	chromosome	3113039	3115780	2742
NZ_LR861808.1	chromosome	3115781	3186048	70268
NZ_LR861808.1	chromosome	3186049	3328914	142866
NZ_LR861808.1	chromosome	3328915	3361214	32300
NZ_LR861808.1	chromosome	3361215	3399471	38257
NZ_LR861808.1	chromosome	3399472	3411963	12492
NZ_LR861808.1	chromosome	3411964	3413206	1243
NZ_LR861808.1	chromosome	3413207	3426827	13621
NZ_LR861808.1	chromosome	3426828	3747777	320950
NZ_LR861808.1	chromosome	3747778	3758978	11201
NZ_LR861808.1	chromosome	3758979	3762007	3029
NZ_LR861808.1	chromosome	3762008	3794216	32209
NZ_LR861808.1	chromosome	3794217	3822410	28194
NZ_LR861808.1	chromosome	3822411	3835856	13446
NZ_LR861808.1	chromosome	3835857	3882050	46194
NZ_LR861808.1	chromosome	3882051	3922963	40913
NZ_LR861808.1	chromosome	3922964	3926115	3152
NZ_LR861808.1	chromosome	3926116	3932208	6093
NZ_LR861808.1	chromosome	3932209	3964371	32163
NZ_LR861808.1	chromosome	3964372	3964456	85
NZ_LR861808.1	chromosome	3964457	3979418	14962
NZ_LR861808.1	chromosome	3979419	4033850	54432
NZ_LR861808.1	chromosome	4033851	4034645	795
NZ_LR861808.1	chromosome	4034646	4060613	25968
NZ_LR861808.1	chromosome	4060614	4068962	8349
NZ_LR861808.1	chromosome	4068963	4077863	8901
NZ_LR861808.1	chromosome	4077864	4078306	443
NZ_LR861808.1	chromosome	4078307	4154041	75735
NZ_LR861808.1	chromosome	4154042	4174825	20784
NZ_LR861808.1	chromosome	4174826	4177758	2933
NZ_LR861808.1	chromosome	4177759	4178692	934
NZ_LR861808.1	chromosome	4178693	4185051	6359
NZ_LR861808.1	chromosome	4185052	4251690	66639
NZ_LR861808.1	chromosome	4251691	4254220	2530
NZ_LR861808.1	chromosome	4254221	4254471	251
NZ_LR861808.1	chromosome	4254472	4294269	39798
NZ_LR861808.1	chromosome	4294270	4298123	3854
NZ_LR861808.1	chromosome	4298124	4333607	35484
NZ_LR861808.1	chromosome	4333608	4334168	561
NZ_LR861808.1	chromosome	4334169	4336064	1896
NZ_LR861808.1	chromosome	4336065	4344653	8589
NZ_LR861808.1	chromosome	4344654	4349643	4990
NZ_LR861808.1	chromosome	4349644	4816294	466651
NZ_LR861808.1	chromosome	4816295	4884532	68238
NZ_LR861808.1	chromosome	4884533	4885429	897
NZ_LR861808.1	chromosome	4885430	4898437	13008
NZ_LR861808.1	chromosome	4898438	4899511	1074
NZ_LR861808.1	chromosome	4899512	4909041	9530
NZ_LR861808.1	chromosome	4909042	4910623	1582
NZ_LR861808.1	chromosome	4910624	4914938	4315
NZ_LR861808.1	chromosome	4914939	4915041	103
NZ_LR861808.1	chromosome	4915042	4915885	844
NZ_LR861808.1	chromosome	4915886	4916030	145
NZ_LR861808.1	chromosome	4916031	4916471	441
NZ_LR861808.1	chromosome	4916472	4916635	164
NZ_LR861808.1	chromosome	4916636	4916741	106
NZ_CP061723.1	chromosome	1	91318	91318
NZ_CP061723.1	chromosome	91319	410877	319559
NZ_CP061723.1	chromosome	410878	525383	114506
NZ_CP061723.1	chromosome	525384	535965	10582
NZ_CP061723.1	chromosome	535966	545828	9863
NZ_CP061723.1	chromosome	545829	566388	20560
NZ_CP061723.1	chromosome	566389	601410	35022
NZ_CP061723.1	chromosome	601411	616952	15542
NZ_CP061723.1	chromosome	616953	665496	48544
NZ_CP061723.1	chromosome	665497	667557	2061
NZ_CP061723.1	chromosome	667558	680573	13016
NZ_CP061723.1	chromosome	680574	720719	40146
NZ_CP061723.1	chromosome	720720	763238	42519
NZ_CP061723.1	chromosome	763239	989565	226327
NZ_CP061723.1	chromosome	989566	1007386	17821
NZ_CP061723.1	chromosome	1007387	1010431	3045
NZ_CP061723.1	chromosome	1010432	1056295	45864
NZ_CP061723.1	chromosome	1056296	1058553	2258
NZ_CP061723.1	chromosome	1058554	1062630	4077
NZ_CP061723.1	chromosome	1062631	1124909	62279
NZ_CP061723.1	chromosome	1124910	1128327	3418
NZ_CP061723.1	chromosome	1128328	1147046	18719
NZ_CP061723.1	chromosome	1147047	1288623	141577
NZ_CP061723.1	chromosome	1288624	1343635	55012
NZ_CP061723.1	chromosome	1343636	1528948	185313
NZ_CP061723.1	chromosome	1528949	1529530	582
NZ_CP061723.1	chromosome	1529531	1586200	56670
NZ_CP061723.1	chromosome	1586201	1602998	16798
NZ_CP061723.1	chromosome	1602999	1717613	114615
NZ_CP061723.1	chromosome	1717614	1760860	43247
NZ_CP061723.1	chromosome	1760861	1766432	5572
NZ_CP061723.1	chromosome	1766433	1766936	504
NZ_CP061723.1	chromosome	1766937	1811744	44808
NZ_CP061723.1	chromosome	1811745	1816259	4515
NZ_CP061723.1	chromosome	1816260	1863520	47261
NZ_CP061723.1	chromosome	1863521	1928999	65479
NZ_CP061723.1	chromosome	1929000	1948895	19896
NZ_CP061723.1	chromosome	1948896	1950239	1344
NZ_CP061723.1	chromosome	1950240	1962143	11904
NZ_CP061723.1	chromosome	1962144	1995762	33619
NZ_CP061723.1	chromosome	1995763	2040639	44877
NZ_CP061723.1	chromosome	2040640	2042430	1791
NZ_CP061723.1	chromosome	2042431	2048341	5911
NZ_CP061723.1	chromosome	2048342	2096552	48211
NZ_CP061723.1	chromosome	2096553	2205498	108946
NZ_CP061723.1	chromosome	2205499	2207965	2467
NZ_CP061723.1	chromosome	2207966	2327658	119693
NZ_CP061723.1	chromosome	2327659	2472168	144510
NZ_CP061723.1	chromosome	2472169	2502332	30164
NZ_CP061723.1	chromosome	2502333	2526612	24280
NZ_CP061723.1	chromosome	2526613	2539944	13332
NZ_CP061723.1	chromosome	2539945	2558484	18540
NZ_CP061723.1	chromosome	2558485	2722084	163600
NZ_CP061723.1	chromosome	2722085	2875512	153428
NZ_CP061723.1	chromosome	2875513	2906528	31016
NZ_CP061723.1	chromosome	2906529	2915784	9256
NZ_CP061723.1	chromosome	2915785	3030019	114235
NZ_CP061723.1	chromosome	3030020	3141318	111299
NZ_CP061723.1	chromosome	3141319	3141665	347
NZ_CP061723.1	chromosome	3141666	3142665	1000
NZ_CP061723.1	chromosome	3142666	3156781	14116
NZ_CP061723.1	chromosome	3156782	3261664	104883
NZ_CP061723.1	chromosome	3261665	3332783	71119
NZ_CP061723.1	chromosome	3332784	3334955	2172
NZ_CP061723.1	chromosome	3334956	3383177	48222
NZ_CP061723.1	chromosome	3383178	3401542	18365
NZ_CP061723.1	chromosome	3401543	3434299	32757
NZ_CP061723.1	chromosome	3434300	3459499	25200
NZ_CP061723.1	chromosome	3459500	3491415	31916
NZ_CP061723.1	chromosome	3491416	3514143	22728
NZ_CP061723.1	chromosome	3514144	3516497	2354
NZ_CP061723.1	chromosome	3516498	3576108	59611
NZ_CP061723.1	chromosome	3576109	3577414	1306
NZ_CP061723.1	chromosome	3577415	3750119	172705
NZ_CP061723.1	chromosome	3750120	3750463	344
NZ_CP061723.1	chromosome	3750464	3762992	12529
NZ_CP061723.1	chromosome	3762993	3834305	71313
NZ_CP061723.1	chromosome	3834306	3840625	6320
NZ_CP061723.1	chromosome	3840626	3871811	31186
NZ_CP061723.1	chromosome	3871812	3957828	86017
NZ_CP061723.1	chromosome	3957829	3958141	313
NZ_CP061723.1	chromosome	3958142	3973229	15088
NZ_CP061723.1	chromosome	3973230	4039708	66479
NZ_CP061723.1	chromosome	4039709	4198802	159094
NZ_CP061723.1	chromosome	4198803	4200861	2059
NZ_CP061723.1	chromosome	4200862	4201320	459
NZ_CP061723.1	chromosome	4201321	5795300	1593980
NZ_CP061723.1	chromosome	5795301	5800831	5531
NZ_CP061723.1	chromosome	5800832	5873715	72884
NZ_CP061723.1	chromosome	5873716	5878465	4750
NZ_CP061723.1	chromosome	5878466	5903653	25188
NZ_CP061723.1	chromosome	5903654	5925052	21399
NZ_CP061723.1	chromosome	5925053	5926286	1234
NZ_CP061723.1	chromosome	5926287	5927322	1036
NZ_CP061723.1	chromosome	5927323	6194647	267325
NZ_CP061723.1	chromosome	6194648	6199814	5167
NZ_CP061723.1	chromosome	6199815	6205903	6089
NZ_CP061723.1	chromosome	6205904	6241105	35202
NZ_CP061723.1	chromosome	6241106	6245934	4829
NZ_CP061723.1	chromosome	6245935	6250164	4230
NZ_CP061723.1	chromosome	6250165	6276606	26442
NZ_CP061723.1	chromosome	6276607	6291860	15254
NZ_CP061723.1	chromosome	6291861	6321963	30103
NZ_CP061723.1	chromosome	6321964	6325371	3408
NZ_CP061723.1	chromosome	6325372	6327102	1731
NZ_CP061723.1	chromosome	6327103	6354260	27158
NZ_CP061723.1	chromosome	6354261	6380059	25799
NZ_CP061723.1	chromosome	6380060	6382272	2213
NZ_CP061723.1	chromosome	6382273	6434868	52596
NZ_CP061723.1	chromosome	6434869	6437613	2745
NZ_CP061723.1	chromosome	6437614	6459522	21909
NZ_CP061723.1	chromosome	6459523	6509905	50383
NZ_CP061723.1	chromosome	6509906	6510153	248
NZ_CP061723.1	chromosome	6510154	6510378	225
NZ_CP061723.1	chromosome	6510379	6510924	546
NZ_CP061723.1	chromosome	6510925	6511529	605
NZ_CP061723.1	chromosome	6511530	6511603	74
NZ_CP061723.1	chromosome	6511604	6511811	208
NZ_CP061724.1	plasmid	1	6347	6347
NZ_CP061724.1	plasmid	6348	24044	17697
NZ_CP061724.1	plasmid	24045	79364	55320
NZ_CP061724.1	plasmid	79365	272255	192891
NZ_CP061724.1	plasmid	272256	509967	237712
NZ_CP061724.1	plasmid	509968	520222	10255
NZ_CP061724.1	plasmid	520223	573792	53570
NZ_CP061724.1	plasmid	573793	582233	8441
NZ_CP061724.1	plasmid	582234	590478	8245
NZ_CP061724.1	plasmid	590479	591354	876
NZ_CP061724.1	plasmid	591355	597322	5968
NZ_CP061724.1	plasmid	597323	597427	105
NZ_CP061724.1	plasmid	597428	602554	5127
NZ_CP061724.1	plasmid	602555	602719	165
NZ_CP061724.1	plasmid	602720	602770	51
NZ_AP024101.1	chromosome	1	16896	16896
NZ_AP024101.1	chromosome	16897	75300	58404
NZ_AP024101.1	chromosome	75301	77355	2055
NZ_AP024101.1	chromosome	77356	254805	177450
NZ_AP024101.1	chromosome	254806	255359	554
NZ_AP024101.1	chromosome	255360	256493	1134
NZ_AP024101.1	chromosome	256494	280565	24072
NZ_AP024101.1	chromosome	280566	281079	514
NZ_AP024101.1	chromosome	281080	300367	19288
NZ_AP024101.1	chromosome	300368	365275	64908
NZ_AP024101.1	chromosome	365276	441988	76713
NZ_AP024101.1	chromosome	441989	474000	32012
NZ_AP024101.1	chromosome	474001	582266	108266
NZ_AP024101.1	chromosome	582267	608101	25835
NZ_AP024101.1	chromosome	608102	658290	50189
NZ_AP024101.1	chromosome	658291	672128	13838
NZ_AP024101.1	chromosome	672129	748566	76438
NZ_AP024101.1	chromosome	748567	768560	19994
NZ_AP024101.1	chromosome	768561	779193	10633
NZ_AP024101.1	chromosome	779194	779711	518
NZ_AP024101.1	chromosome	779712	860538	80827
NZ_AP024101.1	chromosome	860539	1201116	340578
NZ_AP024101.1	chromosome	1201117	1283136	82020
NZ_AP024101.1	chromosome	1283137	1382715	99579
NZ_AP024101.1	chromosome	1382716	1390395	7680
NZ_AP024101.1	chromosome	1390396	1391983	1588
NZ_AP024101.1	chromosome	1391984	1405387	13404
NZ_AP024101.1	chromosome	1405388	1548121	142734
NZ_AP024101.1	chromosome	1548122	1651404	103283
NZ_AP024101.1	chromosome	1651405	1768245	116841
NZ_AP024101.1	chromosome	1768246	1778854	10609
NZ_AP024101.1	chromosome	1778855	1779886	1032
NZ_AP024101.1	chromosome	1779887	1818375	38489
NZ_AP024101.1	chromosome	1818376	1885222	66847
NZ_AP024101.1	chromosome	1885223	1925099	39877
NZ_AP024101.1	chromosome	1925100	2060509	135410
NZ_AP024101.1	chromosome	2060510	2072832	12323
NZ_AP024101.1	chromosome	2072833	2116111	43279
NZ_AP024101.1	chromosome	2116112	2133323	17212
NZ_AP024101.1	chromosome	2133324	2133806	483
NZ_AP024101.1	chromosome	2133807	2163811	30005
NZ_AP024101.1	chromosome	2163812	2172289	8478
NZ_AP024101.1	chromosome	2172290	2222647	50358
NZ_AP024101.1	chromosome	2222648	2254418	31771
NZ_AP024101.1	chromosome	2254419	2268224	13806
NZ_AP024101.1	chromosome	2268225	2294583	26359
NZ_AP024101.1	chromosome	2294584	2315583	21000
NZ_AP024101.1	chromosome	2315584	2347614	32031
NZ_AP024101.1	chromosome	2347615	2393910	46296
NZ_AP024101.1	chromosome	2393911	2485535	91625
NZ_AP024101.1	chromosome	2485536	3114064	628529
NZ_AP024101.1	chromosome	3114065	3187377	73313
NZ_AP024101.1	chromosome	3187378	3189599	2222
NZ_AP024101.1	chromosome	3189600	3190052	453
NZ_AP024101.1	chromosome	3190053	3212700	22648
NZ_AP024101.1	chromosome	3212701	3310287	97587
NZ_AP024101.1	chromosome	3310288	3337078	26791
NZ_AP024101.1	chromosome	3337079	3348299	11221
NZ_AP024101.1	chromosome	3348300	3348767	468
NZ_AP024101.1	chromosome	3348768	3372180	23413
NZ_AP024101.1	chromosome	3372181	3388434	16254
NZ_AP024101.1	chromosome	3388435	3418994	30560
NZ_AP024101.1	chromosome	3418995	3422606	3612
NZ_AP024101.1	chromosome	3422607	3474466	51860
NZ_AP024101.1	chromosome	3474467	3525871	51405
NZ_AP024101.1	chromosome	3525872	3612964	87093
NZ_AP024101.1	chromosome	3612965	3624017	11053
NZ_AP024101.1	chromosome	3624018	3631743	7726
NZ_AP024101.1	chromosome	3631744	3633014	1271
NZ_AP024101.1	chromosome	3633015	3633086	72
NZ_AP024101.1	chromosome	3633087	3634274	1188
NZ_AP024101.1	chromosome	3634275	3634538	264
NZ_AP024101.1	chromosome	3634539	3634648	110
NZ_AP024101.1	chromosome	3634649	3634910	262
NZ_AP024101.1	chromosome	3634911	3635013	103
NZ_AP024102.1	plasmid	1	616231	616231
NZ_AP024102.1	plasmid	616232	916610	300379
NZ_AP024102.1	plasmid	916611	920745	4135
NZ_AP024102.1	plasmid	920746	924146	3401
NZ_AP024102.1	plasmid	924147	1166806	242660
NZ_AP024102.1	plasmid	1166807	1167087	281
NZ_AP024102.1	plasmid	1167088	1168569	1482
NZ_AP024102.1	plasmid	1168570	1535898	367329
NZ_AP024102.1	plasmid	1535899	1569751	33853
NZ_AP024102.1	plasmid	1569752	1570103	352
NZ_AP024102.1	plasmid	1570104	1845312	275209
NZ_AP024102.1	plasmid	1845313	1858734	13422
NZ_AP024102.1	plasmid	1858735	2012925	154191
NZ_AP024102.1	plasmid	2012926	2018078	5153
NZ_AP024102.1	plasmid	2018079	2018420	342
NZ_AP024102.1	plasmid	2018421	2038667	20247
NZ_AP024102.1	plasmid	2038668	2079348	40681
NZ_AP024102.1	plasmid	2079349	2086120	6772
NZ_AP024102.1	plasmid	2086121	2090148	4028
NZ_AP024102.1	plasmid	2090149	2091279	1131
NZ_AP024102.1	plasmid	2091280	2092253	974
NZ_AP024102.1	plasmid	2092254	2092661	408
NZ_AP024102.1	plasmid	2092662	2092798	137
NZ_AP024102.1	plasmid	2092799	2093164	366
NZ_AP024102.1	plasmid	2093165	2093792	628
NZ_AP024102.1	plasmid	2093793	2093874	82
NZ_AP024102.1	plasmid	2093875	2094109	235
NZ_AP024102.1	plasmid	2094110	2094200	91
NZ_AP024102.1	plasmid	2094201	2094282	82
NZ_AP024102.1	plasmid	2094283	2094342	60
NZ_CP061079.1	chromosome	1	2695	2695
NZ_CP061079.1	chromosome	2696	102531	99836
NZ_CP061079.1	chromosome	102532	111868	9337
NZ_CP061079.1	chromosome	111869	113729	1861
NZ_CP061079.1	chromosome	113730	167466	53737
NZ_CP061079.1	chromosome	167467	172648	5182
NZ_CP061079.1	chromosome	172649	187906	15258
NZ_CP061079.1	chromosome	187907	202158	14252
NZ_CP061079.1	chromosome	202159	258495	56337
NZ_CP061079.1	chromosome	258496	608986	350491
NZ_CP061079.1	chromosome	608987	680326	71340
NZ_CP061079.1	chromosome	680327	710672	30346
NZ_CP061079.1	chromosome	710673	712983	2311
NZ_CP061079.1	chromosome	712984	913305	200322
NZ_CP061079.1	chromosome	913306	953271	39966
NZ_CP061079.1	chromosome	953272	971726	18455
NZ_CP061079.1	chromosome	971727	980077	8351
NZ_CP061079.1	chromosome	980078	980722	645
NZ_CP061079.1	chromosome	980723	985438	4716
NZ_CP061079.1	chromosome	985439	995409	9971
NZ_CP061079.1	chromosome	995410	1034781	39372
NZ_CP061079.1	chromosome	1034782	1060342	25561
NZ_CP061079.1	chromosome	1060343	1288477	228135
NZ_CP061079.1	chromosome	1288478	1301564	13087
NZ_CP061079.1	chromosome	1301565	1310430	8866
NZ_CP061079.1	chromosome	1310431	1570076	259646
NZ_CP061079.1	chromosome	1570077	1618325	48249
NZ_CP061079.1	chromosome	1618326	1659118	40793
NZ_CP061079.1	chromosome	1659119	1662757	3639
NZ_CP061079.1	chromosome	1662758	1689626	26869
NZ_CP061079.1	chromosome	1689627	1981203	291577
NZ_CP061079.1	chromosome	1981204	1986532	5329
NZ_CP061079.1	chromosome	1986533	1986674	142
NZ_CP061079.1	chromosome	1986675	2063642	76968
NZ_CP061079.1	chromosome	2063643	2086287	22645
NZ_CP061079.1	chromosome	2086288	2117699	31412
NZ_CP061079.1	chromosome	2117700	2142907	25208
NZ_CP061079.1	chromosome	2142908	2241078	98171
NZ_CP061079.1	chromosome	2241079	2287879	46801
NZ_CP061079.1	chromosome	2287880	2291503	3624
NZ_CP061079.1	chromosome	2291504	2294210	2707
NZ_CP061079.1	chromosome	2294211	2296272	2062
NZ_CP061079.1	chromosome	2296273	2333765	37493
NZ_CP061079.1	chromosome	2333766	3990194	1656429
NZ_CP061079.1	chromosome	3990195	3991012	818
NZ_CP061079.1	chromosome	3991013	3993242	2230
NZ_CP061079.1	chromosome	3993243	4068194	74952
NZ_CP061079.1	chromosome	4068195	4068904	710
NZ_CP061079.1	chromosome	4068905	4084516	15612
NZ_CP061079.1	chromosome	4084517	4175100	90584
NZ_CP061079.1	chromosome	4175101	4179430	4330
NZ_CP061079.1	chromosome	4179431	4248337	68907
NZ_CP061079.1	chromosome	4248338	4252973	4636
NZ_CP061079.1	chromosome	4252974	4273683	20710
NZ_CP061079.1	chromosome	4273684	4273883	200
NZ_CP061079.1	chromosome	4273884	4286349	12466
NZ_CP061079.1	chromosome	4286350	4310040	23691
NZ_CP061079.1	chromosome	4310041	4318826	8786
NZ_CP061079.1	chromosome	4318827	4325431	6605
NZ_CP061079.1	chromosome	4325432	4337243	11812
NZ_CP061079.1	chromosome	4337244	4361267	24024
NZ_CP061079.1	chromosome	4361268	4410835	49568
NZ_CP061079.1	chromosome	4410836	4418170	7335
NZ_CP061079.1	chromosome	4418171	4442487	24317
NZ_CP061079.1	chromosome	4442488	4462168	19681
NZ_CP061079.1	chromosome	4462169	4570808	108640
NZ_CP061079.1	chromosome	4570809	4573586	2778
NZ_CP061079.1	chromosome	4573587	4594623	21037
NZ_CP061079.1	chromosome	4594624	4770085	175462
NZ_CP061079.1	chromosome	4770086	4792354	22269
NZ_CP061079.1	chromosome	4792355	4792736	382
NZ_CP061079.1	chromosome	4792737	4800540	7804
NZ_CP061079.1	chromosome	4800541	4805198	4658
NZ_CP061079.1	chromosome	4805199	4834237	29039
NZ_CP061079.1	chromosome	4834238	4845312	11075
NZ_CP061079.1	chromosome	4845313	4855468	10156
NZ_CP061079.1	chromosome	4855469	4864809	9341
NZ_CP061079.1	chromosome	4864810	4921522	56713
NZ_CP061079.1	chromosome	4921523	4924918	3396
NZ_CP061079.1	chromosome	4924919	5127993	203075
NZ_CP061079.1	chromosome	5127994	5149841	21848
NZ_CP061079.1	chromosome	5149842	5167492	17651
NZ_CP061079.1	chromosome	5167493	5168709	1217
NZ_CP061079.1	chromosome	5168710	5168949	240
NZ_CP061079.1	chromosome	5168950	5185427	16478
NZ_CP061079.1	chromosome	5185428	5187639	2212
NZ_CP061079.1	chromosome	5187640	5220420	32781
NZ_CP061079.1	chromosome	5220421	5238668	18248
NZ_CP061079.1	chromosome	5238669	5239120	452
NZ_CP061079.1	chromosome	5239121	5239398	278
NZ_CP061079.1	chromosome	5239399	5257097	17699
NZ_CP061079.1	chromosome	5257098	5257296	199
NZ_CP061079.1	chromosome	5257297	5268931	11635
NZ_CP061079.1	chromosome	5268932	5272028	3097
NZ_CP061079.1	chromosome	5272029	5273664	1636
NZ_CP061079.1	chromosome	5273665	5294916	21252
NZ_CP061079.1	chromosome	5294917	5299113	4197
NZ_CP061079.1	chromosome	5299114	5326846	27733
NZ_CP061079.1	chromosome	5326847	5344806	17960
NZ_CP061079.1	chromosome	5344807	5364324	19518
NZ_CP061079.1	chromosome	5364325	5371981	7657
NZ_CP061079.1	chromosome	5371982	5495546	123565
NZ_CP061079.1	chromosome	5495547	5583938	88392
NZ_CP061079.1	chromosome	5583939	5640745	56807
NZ_CP061079.1	chromosome	5640746	5793967	153222
NZ_CP061079.1	chromosome	5793968	5808981	15014
NZ_CP061079.1	chromosome	5808982	5809431	450
NZ_CP061079.1	chromosome	5809432	5825374	15943
NZ_CP061079.1	chromosome	5825375	5865423	40049
NZ_CP061079.1	chromosome	5865424	5882872	17449
NZ_CP061079.1	chromosome	5882873	6131381	248509
NZ_CP061079.1	chromosome	6131382	6193050	61669
NZ_CP061079.1	chromosome	6193051	6220275	27225
NZ_CP061079.1	chromosome	6220276	6264799	44524
NZ_CP061079.1	chromosome	6264800	6281934	17135
NZ_CP061079.1	chromosome	6281935	6300826	18892
NZ_CP061079.1	chromosome	6300827	6323193	22367
NZ_CP061079.1	chromosome	6323194	6348671	25478
NZ_CP061079.1	chromosome	6348672	6388824	40153
NZ_CP061079.1	chromosome	6388825	6456737	67913
NZ_CP061079.1	chromosome	6456738	6636973	180236
NZ_CP061079.1	chromosome	6636974	6640746	3773
NZ_CP061079.1	chromosome	6640747	6642079	1333
NZ_CP061079.1	chromosome	6642080	6672467	30388
NZ_CP061079.1	chromosome	6672468	6674699	2232
NZ_CP061079.1	chromosome	6674700	6675125	426
NZ_CP061079.1	chromosome	6675126	6675305	180
NZ_CP061079.1	chromosome	6675306	6740664	65359
NZ_CP061079.1	chromosome	6740665	6770958	30294
NZ_CP061079.1	chromosome	6770959	6790559	19601
NZ_CP061079.1	chromosome	6790560	6805491	14932
NZ_CP061079.1	chromosome	6805492	6825654	20163
NZ_CP061079.1	chromosome	6825655	6826126	472
NZ_CP061079.1	chromosome	6826127	6826314	188
NZ_CP061079.1	chromosome	6826315	6826531	217
NZ_CP061079.1	chromosome	6826532	6827544	1013
NZ_CP061079.1	chromosome	6827545	6827647	103
NZ_CP062124.1	chromosome	1	359	359
NZ_CP062124.1	chromosome	360	267052	266693
NZ_CP062124.1	chromosome	267053	318721	51669
NZ_CP062124.1	chromosome	318722	354097	35376
NZ_CP062124.1	chromosome	354098	364125	10028
NZ_CP062124.1	chromosome	364126	365173	1048
NZ_CP062124.1	chromosome	365174	467271	102098
NZ_CP062124.1	chromosome	467272	469476	2205
NZ_CP062124.1	chromosome	469477	1058912	589436
NZ_CP062124.1	chromosome	1058913	1136624	77712
NZ_CP062124.1	chromosome	1136625	1371369	234745
NZ_CP062124.1	chromosome	1371370	1407565	36196
NZ_CP062124.1	chromosome	1407566	1439413	31848
NZ_CP062124.1	chromosome	1439414	1440030	617
NZ_CP062124.1	chromosome	1440031	1443186	3156
NZ_CP062124.1	chromosome	1443187	1462539	19353
NZ_CP062124.1	chromosome	1462540	1465363	2824
NZ_CP062124.1	chromosome	1465364	1531173	65810
NZ_CP062124.1	chromosome	1531174	1562677	31504
NZ_CP062124.1	chromosome	1562678	1762737	200060
NZ_CP062124.1	chromosome	1762738	1766485	3748
NZ_CP062124.1	chromosome	1766486	1771408	4923
NZ_CP062124.1	chromosome	1771409	1797495	26087
NZ_CP062124.1	chromosome	1797496	1799732	2237
NZ_CP062124.1	chromosome	1799733	1804446	4714
NZ_CP062124.1	chromosome	1804447	1820119	15673
NZ_CP062124.1	chromosome	1820120	1828681	8562
NZ_CP062124.1	chromosome	1828682	1843175	14494
NZ_CP062124.1	chromosome	1843176	2132900	289725
NZ_CP062124.1	chromosome	2132901	2135297	2397
NZ_CP062124.1	chromosome	2135298	2135825	528
NZ_CP062124.1	chromosome	2135826	2174294	38469
NZ_CP062124.1	chromosome	2174295	2234780	60486
NZ_CP062124.1	chromosome	2234781	2419500	184720
NZ_CP062124.1	chromosome	2419501	2419900	400
NZ_CP062124.1	chromosome	2419901	2503230	83330
NZ_CP062124.1	chromosome	2503231	2870875	367645
NZ_CP062124.1	chromosome	2870876	2879044	8169
NZ_CP062124.1	chromosome	2879045	2891649	12605
NZ_CP062124.1	chromosome	2891650	2899994	8345
NZ_CP062124.1	chromosome	2899995	2902469	2475
NZ_CP062124.1	chromosome	2902470	2910297	7828
NZ_CP062124.1	chromosome	2910298	2913945	3648
NZ_CP062124.1	chromosome	2913946	2935352	21407
NZ_CP062124.1	chromosome	2935353	2939614	4262
NZ_CP062124.1	chromosome	2939615	2943357	3743
NZ_CP062124.1	chromosome	2943358	2944370	1013
NZ_CP062124.1	chromosome	2944371	2945405	1035
NZ_CP062124.1	chromosome	2945406	2945889	484
NZ_CP062124.1	chromosome	2945890	2945976	87
NZ_CP062124.1	chromosome	2945977	2946046	70
NZ_CP062124.1	chromosome	2946047	2946098	52
NZ_CP062125.1	plasmid	1	1541	1541
NZ_CP062125.1	plasmid	1542	7798	6257
NZ_CP062125.1	plasmid	7799	24963	17165
NZ_CP062125.1	plasmid	24964	26869	1906
NZ_CP062125.1	plasmid	26870	28149	1280
NZ_CP062125.1	plasmid	28150	43891	15742
NZ_CP062125.1	plasmid	43892	45473	1582
NZ_CP062125.1	plasmid	45474	49568	4095
NZ_CP062125.1	plasmid	49569	50042	474
NZ_CP062125.1	plasmid	50043	50094	52
NZ_AP022665.1	chromosome	1	91269	91269
NZ_AP022665.1	chromosome	91270	210515	119246
NZ_AP022665.1	chromosome	210516	211683	1168
NZ_AP022665.1	chromosome	211684	483420	271737
NZ_AP022665.1	chromosome	483421	487332	3912
NZ_AP022665.1	chromosome	487333	538165	50833
NZ_AP022665.1	chromosome	538166	653574	115409
NZ_AP022665.1	chromosome	653575	791125	137551
NZ_AP022665.1	chromosome	791126	792433	1308
NZ_AP022665.1	chromosome	792434	801656	9223
NZ_AP022665.1	chromosome	801657	883654	81998
NZ_AP022665.1	chromosome	883655	899621	15967
NZ_AP022665.1	chromosome	899622	907370	7749
NZ_AP022665.1	chromosome	907371	940123	32753
NZ_AP022665.1	chromosome	940124	943247	3124
NZ_AP022665.1	chromosome	943248	1074211	130964
NZ_AP022665.1	chromosome	1074212	1117780	43569
NZ_AP022665.1	chromosome	1117781	1138593	20813
NZ_AP022665.1	chromosome	1138594	1140140	1547
NZ_AP022665.1	chromosome	1140141	1546415	406275
NZ_AP022665.1	chromosome	1546416	1562626	16211
NZ_AP022665.1	chromosome	1562627	1611364	48738
NZ_AP022665.1	chromosome	1611365	1614977	3613
NZ_AP022665.1	chromosome	1614978	1627787	12810
NZ_AP022665.1	chromosome	1627788	1630915	3128
NZ_AP022665.1	chromosome	1630916	1639248	8333
NZ_AP022665.1	chromosome	1639249	1699197	59949
NZ_AP022665.1	chromosome	1699198	1710998	11801
NZ_AP022665.1	chromosome	1710999	1824912	113914
NZ_AP022665.1	chromosome	1824913	1825225	313
NZ_AP022665.1	chromosome	1825226	1831980	6755
NZ_AP022665.1	chromosome	1831981	2033551	201571
NZ_AP022665.1	chromosome	2033552	2071867	38316
NZ_AP022665.1	chromosome	2071868	2089958	18091
NZ_AP022665.1	chromosome	2089959	2254095	164137
NZ_AP022665.1	chromosome	2254096	2314552	60457
NZ_AP022665.1	chromosome	2314553	2338086	23534
NZ_AP022665.1	chromosome	2338087	2415214	77128
NZ_AP022665.1	chromosome	2415215	2436616	21402
NZ_AP022665.1	chromosome	2436617	2436766	150
NZ_AP022665.1	chromosome	2436767	2437181	415
NZ_AP022665.1	chromosome	2437182	2506047	68866
NZ_AP022665.1	chromosome	2506048	2519791	13744
NZ_AP022665.1	chromosome	2519792	2536034	16243
NZ_AP022665.1	chromosome	2536035	2560401	24367
NZ_AP022665.1	chromosome	2560402	2569897	9496
NZ_AP022665.1	chromosome	2569898	2594417	24520
NZ_AP022665.1	chromosome	2594418	2618920	24503
NZ_AP022665.1	chromosome	2618921	2620401	1481
NZ_AP022665.1	chromosome	2620402	2623360	2959
NZ_AP022665.1	chromosome	2623361	2784063	160703
NZ_AP022665.1	chromosome	2784064	2786212	2149
NZ_AP022665.1	chromosome	2786213	2884249	98037
NZ_AP022665.1	chromosome	2884250	2885931	1682
NZ_AP022665.1	chromosome	2885932	3056274	170343
NZ_AP022665.1	chromosome	3056275	3124163	67889
NZ_AP022665.1	chromosome	3124164	3148775	24612
NZ_AP022665.1	chromosome	3148776	3152738	3963
NZ_AP022665.1	chromosome	3152739	3152934	196
NZ_AP022665.1	chromosome	3152935	3300739	147805
NZ_AP022665.1	chromosome	3300740	3504512	203773
NZ_AP022665.1	chromosome	3504513	3509700	5188
NZ_AP022665.1	chromosome	3509701	3514477	4777
NZ_AP022665.1	chromosome	3514478	3655950	141473
NZ_AP022665.1	chromosome	3655951	3831564	175614
NZ_AP022665.1	chromosome	3831565	3844181	12617
NZ_AP022665.1	chromosome	3844182	3881520	37339
NZ_AP022665.1	chromosome	3881521	3900642	19122
NZ_AP022665.1	chromosome	3900643	3905967	5325
NZ_AP022665.1	chromosome	3905968	3996081	90114
NZ_AP022665.1	chromosome	3996082	4085949	89868
NZ_AP022665.1	chromosome	4085950	4193489	107540
NZ_AP022665.1	chromosome	4193490	4196928	3439
NZ_AP022665.1	chromosome	4196929	4199149	2221
NZ_AP022665.1	chromosome	4199150	4273095	73946
NZ_AP022665.1	chromosome	4273096	4276813	3718
NZ_AP022665.1	chromosome	4276814	4281226	4413
NZ_AP022665.1	chromosome	4281227	4501524	220298
NZ_AP022665.1	chromosome	4501525	4531732	30208
NZ_AP022665.1	chromosome	4531733	4537404	5672
NZ_AP022665.1	chromosome	4537405	4555911	18507
NZ_AP022665.1	chromosome	4555912	4557532	1621
NZ_AP022665.1	chromosome	4557533	4565535	8003
NZ_AP022665.1	chromosome	4565536	4679368	113833
NZ_AP022665.1	chromosome	4679369	4692913	13545
NZ_AP022665.1	chromosome	4692914	4779688	86775
NZ_AP022665.1	chromosome	4779689	4810161	30473
NZ_AP022665.1	chromosome	4810162	4812198	2037
NZ_AP022665.1	chromosome	4812199	4815084	2886
NZ_AP022665.1	chromosome	4815085	4891578	76494
NZ_AP022665.1	chromosome	4891579	4893605	2027
NZ_AP022665.1	chromosome	4893606	4896141	2536
NZ_AP022665.1	chromosome	4896142	4896347	206
NZ_AP022665.1	chromosome	4896348	4897924	1577
NZ_AP022665.1	chromosome	4897925	4899394	1470
NZ_AP022665.1	chromosome	4899395	4899454	60
NZ_AP022665.1	chromosome	4899455	4899537	83
NZ_AP022666.1	plasmid	1	6977	6977
NZ_AP022666.1	plasmid	6978	13305	6328
NZ_AP022666.1	plasmid	13306	37169	23864
NZ_AP022666.1	plasmid	37170	38208	1039
NZ_AP022666.1	plasmid	38209	49899	11691
NZ_AP022666.1	plasmid	49900	244024	194125
NZ_AP022666.1	plasmid	244025	244945	921
NZ_AP022666.1	plasmid	244946	274692	29747
NZ_AP022666.1	plasmid	274693	278540	3848
NZ_AP022666.1	plasmid	278541	300514	21974
NZ_AP022666.1	plasmid	300515	303197	2683
NZ_AP022666.1	plasmid	303198	310194	6997
NZ_AP022666.1	plasmid	310195	310907	713
NZ_AP022666.1	plasmid	310908	310993	86
NZ_AP022666.1	plasmid	310994	311477	484
NZ_AP022666.1	plasmid	311478	311545	68
NZ_AP022667.1	plasmid	1	2049	2049
NZ_AP022667.1	plasmid	2050	73266	71217
NZ_AP022667.1	plasmid	73267	100165	26899
NZ_AP022667.1	plasmid	100166	102991	2826
NZ_AP022667.1	plasmid	102992	105509	2518
NZ_AP022667.1	plasmid	105510	124802	19293
NZ_AP022667.1	plasmid	124803	128004	3202
NZ_AP022667.1	plasmid	128005	133619	5615
NZ_AP022667.1	plasmid	133620	140630	7011
NZ_AP022667.1	plasmid	140631	141347	717
NZ_AP022667.1	plasmid	141348	142315	968
NZ_AP022667.1	plasmid	142316	146227	3912
NZ_AP022667.1	plasmid	146228	147915	1688
NZ_AP022667.1	plasmid	147916	148092	177
NZ_AP022667.1	plasmid	148093	149185	1093
NZ_AP022667.1	plasmid	149186	149298	113
NZ_AP022668.1	plasmid	1	1453	1453
NZ_AP022668.1	plasmid	1454	2703	1250
NZ_AP022668.1	plasmid	2704	3016	313
NZ_AP022668.1	plasmid	3017	3719	703
NZ_AP022668.1	plasmid	3720	4391	672
NZ_AP022668.1	plasmid	4392	4621	230
NZ_AP022669.1	plasmid	1	981	981
NZ_AP022669.1	plasmid	982	2126	1145
NZ_AP022669.1	plasmid	2127	3610	1484
NZ_AP022669.1	plasmid	3611	4258	648
NZ_AP022670.1	plasmid	1	1536	1536
NZ_AP022670.1	plasmid	1537	1630	94
NZ_AP022670.1	plasmid	1631	1910	280
NZ_CP041838.1	chromosome	1	362	362
NZ_CP041838.1	chromosome	363	4273	3911
NZ_CP041838.1	chromosome	4274	10477	6204
NZ_CP041838.1	chromosome	10478	63781	53304
NZ_CP041838.1	chromosome	63782	236970	173189
NZ_CP041838.1	chromosome	236971	239243	2273
NZ_CP041838.1	chromosome	239244	279307	40064
NZ_CP041838.1	chromosome	279308	279921	614
NZ_CP041838.1	chromosome	279922	352263	72342
NZ_CP041838.1	chromosome	352264	380303	28040
NZ_CP041838.1	chromosome	380304	439615	59312
NZ_CP041838.1	chromosome	439616	441385	1770
NZ_CP041838.1	chromosome	441386	596953	155568
NZ_CP041838.1	chromosome	596954	659206	62253
NZ_CP041838.1	chromosome	659207	669905	10699
NZ_CP041838.1	chromosome	669906	673288	3383
NZ_CP041838.1	chromosome	673289	689830	16542
NZ_CP041838.1	chromosome	689831	690104	274
NZ_CP041838.1	chromosome	690105	690681	577
NZ_CP041838.1	chromosome	690682	692909	2228
NZ_CP041838.1	chromosome	692910	698461	5552
NZ_CP041838.1	chromosome	698462	841703	143242
NZ_CP041838.1	chromosome	841704	906603	64900
NZ_CP041838.1	chromosome	906604	917487	10884
NZ_CP041838.1	chromosome	917488	992171	74684
NZ_CP041838.1	chromosome	992172	1060096	67925
NZ_CP041838.1	chromosome	1060097	1121275	61179
NZ_CP041838.1	chromosome	1121276	1192422	71147
NZ_CP041838.1	chromosome	1192423	1230285	37863
NZ_CP041838.1	chromosome	1230286	1231021	736
NZ_CP041838.1	chromosome	1231022	1392705	161684
NZ_CP041838.1	chromosome	1392706	1392998	293
NZ_CP041838.1	chromosome	1392999	1394683	1685
NZ_CP041838.1	chromosome	1394684	1411375	16692
NZ_CP041838.1	chromosome	1411376	1416649	5274
NZ_CP041838.1	chromosome	1416650	1431633	14984
NZ_CP041838.1	chromosome	1431634	1433156	1523
NZ_CP041838.1	chromosome	1433157	1480753	47597
NZ_CP041838.1	chromosome	1480754	1481066	313
NZ_CP041838.1	chromosome	1481067	1539446	58380
NZ_CP041838.1	chromosome	1539447	1552290	12844
NZ_CP041838.1	chromosome	1552291	1605742	53452
NZ_CP041838.1	chromosome	1605743	2065014	459272
NZ_CP041838.1	chromosome	2065015	2098071	33057
NZ_CP041838.1	chromosome	2098072	2185416	87345
NZ_CP041838.1	chromosome	2185417	2216003	30587
NZ_CP041838.1	chromosome	2216004	2227518	11515
NZ_CP041838.1	chromosome	2227519	2228324	806
NZ_CP041838.1	chromosome	2228325	2269212	40888
NZ_CP041838.1	chromosome	2269213	4069119	1799907
NZ_CP041838.1	chromosome	4069120	4071334	2215
NZ_CP041838.1	chromosome	4071335	4071479	145
NZ_CP041838.1	chromosome	4071480	4149584	78105
NZ_CP041838.1	chromosome	4149585	4171439	21855
NZ_CP041838.1	chromosome	4171440	4277872	106433
NZ_CP041838.1	chromosome	4277873	4301186	23314
NZ_CP041838.1	chromosome	4301187	4301759	573
NZ_CP041838.1	chromosome	4301760	4312109	10350
NZ_CP041838.1	chromosome	4312110	4346552	34443
NZ_CP041838.1	chromosome	4346553	4362775	16223
NZ_CP041838.1	chromosome	4362776	4436088	73313
NZ_CP041838.1	chromosome	4436089	4436674	586
NZ_CP041838.1	chromosome	4436675	4436817	143
NZ_CP041838.1	chromosome	4436818	4437372	555
NZ_CP041838.1	chromosome	4437373	4437577	205
NZ_CP041838.1	chromosome	4437578	4438012	435
NZ_CP041838.1	chromosome	4438013	4438146	134
NZ_CP041838.1	chromosome	4438147	4438263	117
NZ_CP061832.1	chromosome	1	111014	111014
NZ_CP061832.1	chromosome	111015	111766	752
NZ_CP061832.1	chromosome	111767	127205	15439
NZ_CP061832.1	chromosome	127206	158618	31413
NZ_CP061832.1	chromosome	158619	158984	366
NZ_CP061832.1	chromosome	158985	169528	10544
NZ_CP061832.1	chromosome	169529	170978	1450
NZ_CP061832.1	chromosome	170979	191673	20695
NZ_CP061832.1	chromosome	191674	258600	66927
NZ_CP061832.1	chromosome	258601	1248317	989717
NZ_CP061832.1	chromosome	1248318	1266659	18342
NZ_CP061832.1	chromosome	1266660	1273455	6796
NZ_CP061832.1	chromosome	1273456	1286741	13286
NZ_CP061832.1	chromosome	1286742	1309229	22488
NZ_CP061832.1	chromosome	1309230	1310379	1150
NZ_CP061832.1	chromosome	1310380	1313939	3560
NZ_CP061832.1	chromosome	1313940	1495027	181088
NZ_CP061832.1	chromosome	1495028	1522188	27161
NZ_CP061832.1	chromosome	1522189	1557291	35103
NZ_CP061832.1	chromosome	1557292	1558979	1688
NZ_CP061832.1	chromosome	1558980	1617086	58107
NZ_CP061832.1	chromosome	1617087	1678363	61277
NZ_CP061832.1	chromosome	1678364	1678860	497
NZ_CP061832.1	chromosome	1678861	1713691	34831
NZ_CP061832.1	chromosome	1713692	1777802	64111
NZ_CP061832.1	chromosome	1777803	2013204	235402
NZ_CP061832.1	chromosome	2013205	2013641	437
NZ_CP061832.1	chromosome	2013642	2017953	4312
NZ_CP061832.1	chromosome	2017954	2051183	33230
NZ_CP061832.1	chromosome	2051184	2058040	6857
NZ_CP061832.1	chromosome	2058041	2153522	95482
NZ_CP061832.1	chromosome	2153523	2158708	5186
NZ_CP061832.1	chromosome	2158709	2159658	950
NZ_CP061832.1	chromosome	2159659	2168666	9008
NZ_CP061832.1	chromosome	2168667	2168765	99
NZ_CP061832.1	chromosome	2168766	2169363	598
NZ_CP061832.1	chromosome	2169364	2268733	99370
NZ_CP061832.1	chromosome	2268734	2286781	18048
NZ_CP061832.1	chromosome	2286782	2317228	30447
NZ_CP061832.1	chromosome	2317229	2362307	45079
NZ_CP061832.1	chromosome	2362308	2471074	108767
NZ_CP061832.1	chromosome	2471075	2477173	6099
NZ_CP061832.1	chromosome	2477174	2554843	77670
NZ_CP061832.1	chromosome	2554844	2557965	3122
NZ_CP061832.1	chromosome	2557966	2566525	8560
NZ_CP061832.1	chromosome	2566526	2570030	3505
NZ_CP061832.1	chromosome	2570031	2640703	70673
NZ_CP061832.1	chromosome	2640704	2664754	24051
NZ_CP061832.1	chromosome	2664755	2867504	202750
NZ_CP061832.1	chromosome	2867505	2874011	6507
NZ_CP061832.1	chromosome	2874012	2941951	67940
NZ_CP061832.1	chromosome	2941952	2995199	53248
NZ_CP061832.1	chromosome	2995200	2998928	3729
NZ_CP061832.1	chromosome	2998929	3018885	19957
NZ_CP061832.1	chromosome	3018886	3031636	12751
NZ_CP061832.1	chromosome	3031637	3054973	23337
NZ_CP061832.1	chromosome	3054974	3060999	6026
NZ_CP061832.1	chromosome	3061000	3108263	47264
NZ_CP061832.1	chromosome	3108264	3110025	1762
NZ_CP061832.1	chromosome	3110026	3160575	50550
NZ_CP061832.1	chromosome	3160576	3167803	7228
NZ_CP061832.1	chromosome	3167804	3306783	138980
NZ_CP061832.1	chromosome	3306784	3356633	49850
NZ_CP061832.1	chromosome	3356634	3404655	48022
NZ_CP061832.1	chromosome	3404656	3406007	1352
NZ_CP061832.1	chromosome	3406008	3407942	1935
NZ_CP061832.1	chromosome	3407943	3417424	9482
NZ_CP061832.1	chromosome	3417425	3489073	71649
NZ_CP061832.1	chromosome	3489074	3541834	52761
NZ_CP061832.1	chromosome	3541835	3546321	4487
NZ_CP061832.1	chromosome	3546322	3554200	7879
NZ_CP061832.1	chromosome	3554201	3589565	35365
NZ_CP061832.1	chromosome	3589566	3757293	167728
NZ_CP061832.1	chromosome	3757294	3801264	43971
NZ_CP061832.1	chromosome	3801265	3876697	75433
NZ_CP061832.1	chromosome	3876698	3892472	15775
NZ_CP061832.1	chromosome	3892473	3894951	2479
NZ_CP061832.1	chromosome	3894952	3909992	15041
NZ_CP061832.1	chromosome	3909993	3916372	6380
NZ_CP061832.1	chromosome	3916373	3917475	1103
NZ_CP061832.1	chromosome	3917476	3929147	11672
NZ_CP061832.1	chromosome	3929148	3929579	432
NZ_CP061832.1	chromosome	3929580	4051561	121982
NZ_CP061832.1	chromosome	4051562	4062152	10591
NZ_CP061832.1	chromosome	4062153	4081432	19280
NZ_CP061832.1	chromosome	4081433	4085354	3922
NZ_CP061832.1	chromosome	4085355	4093966	8612
NZ_CP061832.1	chromosome	4093967	4119153	25187
NZ_CP061832.1	chromosome	4119154	4172005	52852
NZ_CP061832.1	chromosome	4172006	5359358	1187353
NZ_CP061832.1	chromosome	5359359	5362345	2987
NZ_CP061832.1	chromosome	5362346	5363039	694
NZ_CP061832.1	chromosome	5363040	5363824	785
NZ_CP061832.1	chromosome	5363825	5364383	559
NZ_CP061832.1	chromosome	5364384	5364781	398
NZ_CP061832.1	chromosome	5364782	5366010	1229
NZ_CP061832.1	chromosome	5366011	5366365	355
NZ_CP061832.1	chromosome	5366366	5366545	180
NZ_CP061832.1	chromosome	5366546	5366673	128
NZ_CP061832.1	chromosome	5366674	5366762	89
NZ_CP061833.1	plasmid	1	43115	43115
NZ_CP061833.1	plasmid	43116	44679	1564
NZ_CP061833.1	plasmid	44680	65219	20540
NZ_CP061833.1	plasmid	65220	100710	35491
NZ_CP061833.1	plasmid	100711	102255	1545
NZ_CP061833.1	plasmid	102256	118715	16460
NZ_CP061833.1	plasmid	118716	119313	598
NZ_CP061833.1	plasmid	119314	139895	20582
NZ_CP061833.1	plasmid	139896	165694	25799
NZ_CP061833.1	plasmid	165695	165845	151
NZ_CP061833.1	plasmid	165846	166785	940
NZ_CP061833.1	plasmid	166786	169781	2996
NZ_CP061833.1	plasmid	169782	181048	11267
NZ_CP061833.1	plasmid	181049	187133	6085
NZ_CP061833.1	plasmid	187134	189265	2132
NZ_CP061833.1	plasmid	189266	189797	532
NZ_CP061833.1	plasmid	189798	190774	977
NZ_CP061833.1	plasmid	190775	192243	1469
NZ_CP061833.1	plasmid	192244	193223	980
NZ_CP061833.1	plasmid	193224	193273	50
NZ_CP061834.1	plasmid	1	16090	16090
NZ_CP061834.1	plasmid	16091	22629	6539
NZ_CP061834.1	plasmid	22630	24452	1823
NZ_CP061834.1	plasmid	24453	25123	671
NZ_CP061834.1	plasmid	25124	42467	17344
NZ_CP061834.1	plasmid	42468	43360	893
NZ_CP061834.1	plasmid	43361	47810	4450
NZ_CP054503.1	chromosome	1	13913	13913
NZ_CP054503.1	chromosome	13914	28877	14964
NZ_CP054503.1	chromosome	28878	36239	7362
NZ_CP054503.1	chromosome	36240	41640	5401
NZ_CP054503.1	chromosome	41641	86501	44861
NZ_CP054503.1	chromosome	86502	148881	62380
NZ_CP054503.1	chromosome	148882	150670	1789
NZ_CP054503.1	chromosome	150671	195532	44862
NZ_CP054503.1	chromosome	195533	200109	4577
NZ_CP054503.1	chromosome	200110	491394	291285
NZ_CP054503.1	chromosome	491395	494800	3406
NZ_CP054503.1	chromosome	494801	507878	13078
NZ_CP054503.1	chromosome	507879	951917	444039
NZ_CP054503.1	chromosome	951918	952412	495
NZ_CP054503.1	chromosome	952413	977581	25169
NZ_CP054503.1	chromosome	977582	988021	10440
NZ_CP054503.1	chromosome	988022	1007058	19037
NZ_CP054503.1	chromosome	1007059	1025164	18106
NZ_CP054503.1	chromosome	1025165	1035191	10027
NZ_CP054503.1	chromosome	1035192	1057730	22539
NZ_CP054503.1	chromosome	1057731	1177753	120023
NZ_CP054503.1	chromosome	1177754	1179623	1870
NZ_CP054503.1	chromosome	1179624	1209648	30025
NZ_CP054503.1	chromosome	1209649	1217855	8207
NZ_CP054503.1	chromosome	1217856	1270576	52721
NZ_CP054503.1	chromosome	1270577	1307807	37231
NZ_CP054503.1	chromosome	1307808	1315418	7611
NZ_CP054503.1	chromosome	1315419	1317210	1792
NZ_CP054503.1	chromosome	1317211	1356841	39631
NZ_CP054503.1	chromosome	1356842	1432420	75579
NZ_CP054503.1	chromosome	1432421	1435801	3381
NZ_CP054503.1	chromosome	1435802	1443762	7961
NZ_CP054503.1	chromosome	1443763	1612560	168798
NZ_CP054503.1	chromosome	1612561	1624875	12315
NZ_CP054503.1	chromosome	1624876	1668176	43301
NZ_CP054503.1	chromosome	1668177	1701565	33389
NZ_CP054503.1	chromosome	1701566	1721429	19864
NZ_CP054503.1	chromosome	1721430	1737988	16559
NZ_CP054503.1	chromosome	1737989	1756586	18598
NZ_CP054503.1	chromosome	1756587	1811017	54431
NZ_CP054503.1	chromosome	1811018	1855187	44170
NZ_CP054503.1	chromosome	1855188	1872057	16870
NZ_CP054503.1	chromosome	1872058	1901111	29054
NZ_CP054503.1	chromosome	1901112	1901944	833
NZ_CP054503.1	chromosome	1901945	1905856	3912
NZ_CP054503.1	chromosome	1905857	2002918	97062
NZ_CP054503.1	chromosome	2002919	2020256	17338
NZ_CP054503.1	chromosome	2020257	2024459	4203
NZ_CP054503.1	chromosome	2024460	2027701	3242
NZ_CP054503.1	chromosome	2027702	2072510	44809
NZ_CP054503.1	chromosome	2072511	2080455	7945
NZ_CP054503.1	chromosome	2080456	2270377	189922
NZ_CP054503.1	chromosome	2270378	2304975	34598
NZ_CP054503.1	chromosome	2304976	2583767	278792
NZ_CP054503.1	chromosome	2583768	2626838	43071
NZ_CP054503.1	chromosome	2626839	2925211	298373
NZ_CP054503.1	chromosome	2925212	2968016	42805
NZ_CP054503.1	chromosome	2968017	3044722	76706
NZ_CP054503.1	chromosome	3044723	3076851	32129
NZ_CP054503.1	chromosome	3076852	3080329	3478
NZ_CP054503.1	chromosome	3080330	3083836	3507
NZ_CP054503.1	chromosome	3083837	3116977	33141
NZ_CP054503.1	chromosome	3116978	3138690	21713
NZ_CP054503.1	chromosome	3138691	3154127	15437
NZ_CP054503.1	chromosome	3154128	3158039	3912
NZ_CP054503.1	chromosome	3158040	3160613	2574
NZ_CP054503.1	chromosome	3160614	3165418	4805
NZ_CP054503.1	chromosome	3165419	3170395	4977
NZ_CP054503.1	chromosome	3170396	3171806	1411
NZ_CP054503.1	chromosome	3171807	3184819	13013
NZ_CP054503.1	chromosome	3184820	3213121	28302
NZ_CP054503.1	chromosome	3213122	3220198	7077
NZ_CP054503.1	chromosome	3220199	3220713	515
NZ_CP054503.1	chromosome	3220714	3221166	453
NZ_CP054503.1	chromosome	3221167	3221243	77
NZ_CP062129.1	chromosome	1	57991	57991
NZ_CP062129.1	chromosome	57992	86275	28284
NZ_CP062129.1	chromosome	86276	107670	21395
NZ_CP062129.1	chromosome	107671	112855	5185
NZ_CP062129.1	chromosome	112856	164839	51984
NZ_CP062129.1	chromosome	164840	166132	1293
NZ_CP062129.1	chromosome	166133	167332	1200
NZ_CP062129.1	chromosome	167333	181865	14533
NZ_CP062129.1	chromosome	181866	189590	7725
NZ_CP062129.1	chromosome	189591	238115	48525
NZ_CP062129.1	chromosome	238116	248596	10481
NZ_CP062129.1	chromosome	248597	607897	359301
NZ_CP062129.1	chromosome	607898	781384	173487
NZ_CP062129.1	chromosome	781385	840097	58713
NZ_CP062129.1	chromosome	840098	1077007	236910
NZ_CP062129.1	chromosome	1077008	1121382	44375
NZ_CP062129.1	chromosome	1121383	1143699	22317
NZ_CP062129.1	chromosome	1143700	1669349	525650
NZ_CP062129.1	chromosome	1669350	1675185	5836
NZ_CP062129.1	chromosome	1675186	1709543	34358
NZ_CP062129.1	chromosome	1709544	1830930	121387
NZ_CP062129.1	chromosome	1830931	1837015	6085
NZ_CP062129.1	chromosome	1837016	1851035	14020
NZ_CP062129.1	chromosome	1851036	1892281	41246
NZ_CP062129.1	chromosome	1892282	1897360	5079
NZ_CP062129.1	chromosome	1897361	1948020	50660
NZ_CP062129.1	chromosome	1948021	1985249	37229
NZ_CP062129.1	chromosome	1985250	1989298	4049
NZ_CP062129.1	chromosome	1989299	2072816	83518
NZ_CP062129.1	chromosome	2072817	2167834	95018
NZ_CP062129.1	chromosome	2167835	2168403	569
NZ_CP062129.1	chromosome	2168404	2174128	5725
NZ_CP062129.1	chromosome	2174129	2177431	3303
NZ_CP062129.1	chromosome	2177432	2378344	200913
NZ_CP062129.1	chromosome	2378345	2414275	35931
NZ_CP062129.1	chromosome	2414276	2427852	13577
NZ_CP062129.1	chromosome	2427853	2451390	23538
NZ_CP062129.1	chromosome	2451391	2459646	8256
NZ_CP062129.1	chromosome	2459647	2625826	166180
NZ_CP062129.1	chromosome	2625827	2644499	18673
NZ_CP062129.1	chromosome	2644500	2652334	7835
NZ_CP062129.1	chromosome	2652335	2656141	3807
NZ_CP062129.1	chromosome	2656142	2659507	3366
NZ_CP062129.1	chromosome	2659508	2659820	313
NZ_CP062129.1	chromosome	2659821	2681212	21392
NZ_CP062129.1	chromosome	2681213	2740748	59536
NZ_CP062129.1	chromosome	2740749	2794201	53453
NZ_CP062129.1	chromosome	2794202	2832709	38508
NZ_CP062129.1	chromosome	2832710	2887754	55045
NZ_CP062129.1	chromosome	2887755	2893480	5726
NZ_CP062129.1	chromosome	2893481	2944914	51434
NZ_CP062129.1	chromosome	2944915	2948970	4056
NZ_CP062129.1	chromosome	2948971	2955171	6201
NZ_CP062129.1	chromosome	2955172	2955622	451
NZ_CP062129.1	chromosome	2955623	2956902	1280
NZ_CP062129.1	chromosome	2956903	2957002	100
NZ_CP062129.1	chromosome	2957003	2957204	202
NZ_CP062803.1	chromosome	1	9508	9508
NZ_CP062803.1	chromosome	9509	85865	76357
NZ_CP062803.1	chromosome	85866	101264	15399
NZ_CP062803.1	chromosome	101265	119554	18290
NZ_CP062803.1	chromosome	119555	142824	23270
NZ_CP062803.1	chromosome	142825	161636	18812
NZ_CP062803.1	chromosome	161637	685946	524310
NZ_CP062803.1	chromosome	685947	700931	14985
NZ_CP062803.1	chromosome	700932	707771	6840
NZ_CP062803.1	chromosome	707772	712421	4650
NZ_CP062803.1	chromosome	712422	719262	6841
NZ_CP062803.1	chromosome	719263	722041	2779
NZ_CP062803.1	chromosome	722042	737963	15922
NZ_CP062803.1	chromosome	737964	786807	48844
NZ_CP062803.1	chromosome	786808	792230	5423
NZ_CP062803.1	chromosome	792231	820386	28156
NZ_CP062803.1	chromosome	820387	1536848	716462
NZ_CP062803.1	chromosome	1536849	1538301	1453
NZ_CP062803.1	chromosome	1538302	1550401	12100
NZ_CP062803.1	chromosome	1550402	1626003	75602
NZ_CP062803.1	chromosome	1626004	1629222	3219
NZ_CP062803.1	chromosome	1629223	1636190	6968
NZ_CP062803.1	chromosome	1636191	2035864	399674
NZ_CP062803.1	chromosome	2035865	2036469	605
NZ_CP062803.1	chromosome	2036470	2059071	22602
NZ_CP062803.1	chromosome	2059072	2105893	46822
NZ_CP062803.1	chromosome	2105894	2109031	3138
NZ_CP062803.1	chromosome	2109032	2116052	7021
NZ_CP062803.1	chromosome	2116053	2123422	7370
NZ_CP062803.1	chromosome	2123423	2138204	14782
NZ_CP062803.1	chromosome	2138205	2139683	1479
NZ_CP062803.1	chromosome	2139684	2139769	86
NZ_CP062803.1	chromosome	2139770	2306207	166438
NZ_CP062803.1	chromosome	2306208	2334792	28585
NZ_CP062803.1	chromosome	2334793	2345116	10324
NZ_CP062803.1	chromosome	2345117	2349196	4080
NZ_CP062803.1	chromosome	2349197	2352895	3699
NZ_CP062803.1	chromosome	2352896	2374303	21408
NZ_CP062803.1	chromosome	2374304	2450953	76650
NZ_CP062803.1	chromosome	2450954	2496784	45831
NZ_CP062803.1	chromosome	2496785	2497364	580
NZ_CP062803.1	chromosome	2497365	2509212	11848
NZ_CP062803.1	chromosome	2509213	2516927	7715
NZ_CP062803.1	chromosome	2516928	2526209	9282
NZ_CP062803.1	chromosome	2526210	2597866	71657
NZ_CP062803.1	chromosome	2597867	2785873	188007
NZ_CP062803.1	chromosome	2785874	2789785	3912
NZ_CP062803.1	chromosome	2789786	2964474	174689
NZ_CP062803.1	chromosome	2964475	2968010	3536
NZ_CP062803.1	chromosome	2968011	3046451	78441
NZ_CP062803.1	chromosome	3046452	3066315	19864
NZ_CP062803.1	chromosome	3066316	3066519	204
NZ_CP062803.1	chromosome	3066520	3139090	72571
NZ_CP062803.1	chromosome	3139091	3190796	51706
NZ_CP062803.1	chromosome	3190797	3195024	4228
NZ_CP062803.1	chromosome	3195025	3313686	118662
NZ_CP062803.1	chromosome	3313687	3397363	83677
NZ_CP062803.1	chromosome	3397364	3402517	5154
NZ_CP062803.1	chromosome	3402518	3409785	7268
NZ_CP062803.1	chromosome	3409786	3477006	67221
NZ_CP062803.1	chromosome	3477007	3478511	1505
NZ_CP062803.1	chromosome	3478512	3743747	265236
NZ_CP062803.1	chromosome	3743748	3744247	500
NZ_CP062803.1	chromosome	3744248	3805519	61272
NZ_CP062803.1	chromosome	3805520	3844554	39035
NZ_CP062803.1	chromosome	3844555	3847196	2642
NZ_CP062803.1	chromosome	3847197	3864970	17774
NZ_CP062803.1	chromosome	3864971	3904287	39317
NZ_CP062803.1	chromosome	3904288	3959135	54848
NZ_CP062803.1	chromosome	3959136	4030266	71131
NZ_CP062803.1	chromosome	4030267	4035112	4846
NZ_CP062803.1	chromosome	4035113	4072342	37230
NZ_CP062803.1	chromosome	4072343	4078101	5759
NZ_CP062803.1	chromosome	4078102	4143635	65534
NZ_CP062803.1	chromosome	4143636	4154623	10988
NZ_CP062803.1	chromosome	4154624	4171776	17153
NZ_CP062803.1	chromosome	4171777	4202525	30749
NZ_CP062803.1	chromosome	4202526	4314848	112323
NZ_CP062803.1	chromosome	4314849	4392568	77720
NZ_CP062803.1	chromosome	4392569	4512663	120095
NZ_CP062803.1	chromosome	4512664	4514932	2269
NZ_CP062803.1	chromosome	4514933	4516194	1262
NZ_CP062803.1	chromosome	4516195	4517113	919
NZ_CP062803.1	chromosome	4517114	4521944	4831
NZ_CP062803.1	chromosome	4521945	4525820	3876
NZ_CP062803.1	chromosome	4525821	4536475	10655
NZ_CP062803.1	chromosome	4536476	4544375	7900
NZ_CP062803.1	chromosome	4544376	4552605	8230
NZ_CP062803.1	chromosome	4552606	4564115	11510
NZ_CP062803.1	chromosome	4564116	4566208	2093
NZ_CP062803.1	chromosome	4566209	4566277	69
NZ_CP062803.1	chromosome	4566278	4566437	160
NZ_CP062803.1	chromosome	4566438	4566582	145
NZ_CP062803.1	chromosome	4566583	4566684	102
NZ_CP062804.1	chromosome	1	174576	174576
NZ_CP062804.1	chromosome	174577	201404	26828
NZ_CP062804.1	chromosome	201405	310566	109162
NZ_CP062804.1	chromosome	310567	326430	15864
NZ_CP062804.1	chromosome	326431	327466	1036
NZ_CP062804.1	chromosome	327467	327866	400
NZ_CP062804.1	chromosome	327867	351852	23986
NZ_CP062804.1	chromosome	351853	363258	11406
NZ_CP062804.1	chromosome	363259	375269	12011
NZ_CP062804.1	chromosome	375270	593802	218533
NZ_CP062804.1	chromosome	593803	604566	10764
NZ_CP062804.1	chromosome	604567	666109	61543
NZ_CP062804.1	chromosome	666110	783148	117039
NZ_CP062804.1	chromosome	783149	830711	47563
NZ_CP062804.1	chromosome	830712	831043	332
NZ_CP062804.1	chromosome	831044	862701	31658
NZ_CP062804.1	chromosome	862702	898421	35720
NZ_CP062804.1	chromosome	898422	968823	70402
NZ_CP062804.1	chromosome	968824	984475	15652
NZ_CP062804.1	chromosome	984476	1215532	231057
NZ_CP062804.1	chromosome	1215533	1253907	38375
NZ_CP062804.1	chromosome	1253908	1271933	18026
NZ_CP062804.1	chromosome	1271934	3108116	1836183
NZ_CP062804.1	chromosome	3108117	3112017	3901
NZ_CP062804.1	chromosome	3112018	3112318	301
NZ_CP062804.1	chromosome	3112319	3132338	20020
NZ_CP062804.1	chromosome	3132339	3133604	1266
NZ_CP062804.1	chromosome	3133605	3151352	17748
NZ_CP062804.1	chromosome	3151353	3151707	355
NZ_CP062804.1	chromosome	3151708	3153111	1404
NZ_CP062804.1	chromosome	3153112	3159945	6834
NZ_CP062804.1	chromosome	3159946	3163851	3906
NZ_CP062804.1	chromosome	3163852	3173436	9585
NZ_CP062804.1	chromosome	3173437	3207929	34493
NZ_CP062804.1	chromosome	3207930	3220768	12839
NZ_CP062804.1	chromosome	3220769	3221831	1063
NZ_CP062804.1	chromosome	3221832	3263907	42076
NZ_CP062804.1	chromosome	3263908	3268095	4188
NZ_CP062804.1	chromosome	3268096	3301101	33006
NZ_CP062804.1	chromosome	3301102	3302649	1548
NZ_CP062804.1	chromosome	3302650	3302910	261
NZ_CP062804.1	chromosome	3302911	3303011	101
NZ_CP062805.1	plasmid	1	2769	2769
NZ_CP062805.1	plasmid	2770	129287	126518
NZ_CP062805.1	plasmid	129288	131858	2571
NZ_CP062805.1	plasmid	131859	349544	217686
NZ_CP062805.1	plasmid	349545	351610	2066
NZ_CP062805.1	plasmid	351611	360926	9316
NZ_CP062805.1	plasmid	360927	369119	8193
NZ_CP062805.1	plasmid	369120	382654	13535
NZ_CP062805.1	plasmid	382655	383711	1057
NZ_CP062805.1	plasmid	383712	387224	3513
NZ_CP062805.1	plasmid	387225	407440	20216
NZ_CP062805.1	plasmid	407441	421632	14192
NZ_CP062805.1	plasmid	421633	423167	1535
NZ_CP062805.1	plasmid	423168	423788	621
NZ_CP062805.1	plasmid	423789	425180	1392
NZ_CP062805.1	plasmid	425181	425247	67
NZ_CP062805.1	plasmid	425248	425336	89
NZ_CP062806.1	plasmid	1	58669	58669
NZ_CP062806.1	plasmid	58670	82159	23490
NZ_CP062806.1	plasmid	82160	132117	49958
NZ_CP062806.1	plasmid	132118	144043	11926
NZ_CP062806.1	plasmid	144044	174445	30402
NZ_CP062806.1	plasmid	174446	263144	88699
NZ_CP062806.1	plasmid	263145	334167	71023
NZ_CP062806.1	plasmid	334168	338726	4559
NZ_CP062806.1	plasmid	338727	342660	3934
NZ_CP062806.1	plasmid	342661	354220	11560
NZ_CP062806.1	plasmid	354221	354365	145
NZ_CP062806.1	plasmid	354366	354792	427
NZ_CP062806.1	plasmid	354793	354886	94
NZ_CP062806.1	plasmid	354887	354992	106
NZ_CP062807.1	plasmid	1	27838	27838
NZ_CP062807.1	plasmid	27839	69089	41251
NZ_CP062807.1	plasmid	69090	78804	9715
NZ_CP062807.1	plasmid	78805	110837	32033
NZ_CP062807.1	plasmid	110838	111794	957
NZ_CP062807.1	plasmid	111795	118453	6659
NZ_CP062807.1	plasmid	118454	120611	2158
NZ_CP062807.1	plasmid	120612	124222	3611
NZ_CP062807.1	plasmid	124223	125107	885
NZ_CP062807.1	plasmid	125108	125284	177
NZ_CP062808.1	plasmid	1	24612	24612
NZ_CP062808.1	plasmid	24613	48100	23488
NZ_CP062808.1	plasmid	48101	55161	7061
NZ_CP062808.1	plasmid	55162	71656	16495
NZ_CP062808.1	plasmid	71657	72460	804
NZ_CP062808.1	plasmid	72461	73624	1164
NZ_CP062808.1	plasmid	73625	81741	8117
NZ_CP062808.1	plasmid	81742	82109	368
NZ_CP062808.1	plasmid	82110	82441	332
NZ_CP062808.1	plasmid	82442	82648	207
NZ_CP062808.1	plasmid	82649	82722	74
NZ_CP062808.1	plasmid	82723	82818	96
NZ_CP062809.1	plasmid	1	59816	59816
NZ_CP062809.1	plasmid	59817	60048	232
NZ_CP062809.1	plasmid	60049	68917	8869
NZ_CP062809.1	plasmid	68918	79146	10229
NZ_CP062809.1	plasmid	79147	81006	1860
NZ_CP062809.1	plasmid	81007	81397	391
NZ_CP062809.1	plasmid	81398	81480	83
NZ_CP062809.1	plasmid	81481	81623	143
NZ_CP062809.1	plasmid	81624	81729	106
NZ_CP062809.1	plasmid	81730	81780	51
NZ_CP062810.1	plasmid	1	1096	1096
NZ_CP062810.1	plasmid	1097	1182	86
NZ_CP062810.1	plasmid	1183	1572	390
NZ_CP062810.1	plasmid	1573	1940	368
NZ_CP062810.1	plasmid	1941	2185	245
NZ_CP062810.1	plasmid	2186	2463	278
NZ_CP062810.1	plasmid	2464	2514	51
NZ_CP041837.1	chromosome	1	1503	1503
NZ_CP041837.1	chromosome	1504	1648	145
NZ_CP041837.1	chromosome	1649	29880	28232
NZ_CP041837.1	chromosome	29881	93763	63883
NZ_CP041837.1	chromosome	93764	136243	42480
NZ_CP041837.1	chromosome	136244	208719	72476
NZ_CP041837.1	chromosome	208720	221563	12844
NZ_CP041837.1	chromosome	221564	228857	7294
NZ_CP041837.1	chromosome	228858	229333	476
NZ_CP041837.1	chromosome	229334	229813	480
NZ_CP041837.1	chromosome	229814	255553	25740
NZ_CP041837.1	chromosome	255554	256036	483
NZ_CP041837.1	chromosome	256037	270571	14535
NZ_CP041837.1	chromosome	270572	309040	38469
NZ_CP041837.1	chromosome	309041	338637	29597
NZ_CP041837.1	chromosome	338638	348696	10059
NZ_CP041837.1	chromosome	348697	439340	90644
NZ_CP041837.1	chromosome	439341	495373	56033
NZ_CP041837.1	chromosome	495374	497553	2180
NZ_CP041837.1	chromosome	497554	651143	153590
NZ_CP041837.1	chromosome	651144	665770	14627
NZ_CP041837.1	chromosome	665771	666705	935
NZ_CP041837.1	chromosome	666706	668788	2083
NZ_CP041837.1	chromosome	668789	670175	1387
NZ_CP041837.1	chromosome	670176	705648	35473
NZ_CP041837.1	chromosome	705649	718540	12892
NZ_CP041837.1	chromosome	718541	1468255	749715
NZ_CP041837.1	chromosome	1468256	1472644	4389
NZ_CP041837.1	chromosome	1472645	1474226	1582
NZ_CP041837.1	chromosome	1474227	1576259	102033
NZ_CP041837.1	chromosome	1576260	1657964	81705
NZ_CP041837.1	chromosome	1657965	1692651	34687
NZ_CP041837.1	chromosome	1692652	1694421	1770
NZ_CP041837.1	chromosome	1694422	1847630	153209
NZ_CP041837.1	chromosome	1847631	1872368	24738
NZ_CP041837.1	chromosome	1872369	1928576	56208
NZ_CP041837.1	chromosome	1928577	1943837	15261
NZ_CP041837.1	chromosome	1943838	1977890	34053
NZ_CP041837.1	chromosome	1977891	2039149	61259
NZ_CP041837.1	chromosome	2039150	2114225	75076
NZ_CP041837.1	chromosome	2114226	2159861	45636
NZ_CP041837.1	chromosome	2159862	2178499	18638
NZ_CP041837.1	chromosome	2178500	2218544	40045
NZ_CP041837.1	chromosome	2218545	2218776	232
NZ_CP041837.1	chromosome	2218777	2231423	12647
NZ_CP041837.1	chromosome	2231424	2314031	82608
NZ_CP041837.1	chromosome	2314032	2372793	58762
NZ_CP041837.1	chromosome	2372794	2518708	145915
NZ_CP041837.1	chromosome	2518709	2551297	32589
NZ_CP041837.1	chromosome	2551298	2611289	59992
NZ_CP041837.1	chromosome	2611290	2618915	7626
NZ_CP041837.1	chromosome	2618916	2632873	13958
NZ_CP041837.1	chromosome	2632874	2654592	21719
NZ_CP041837.1	chromosome	2654593	2662207	7615
NZ_CP041837.1	chromosome	2662208	2727716	65509
NZ_CP041837.1	chromosome	2727717	2746767	19051
NZ_CP041837.1	chromosome	2746768	2787546	40779
NZ_CP041837.1	chromosome	2787547	2909408	121862
NZ_CP041837.1	chromosome	2909409	2968783	59375
NZ_CP041837.1	chromosome	2968784	2995506	26723
NZ_CP041837.1	chromosome	2995507	3001699	6193
NZ_CP041837.1	chromosome	3001700	3005640	3941
NZ_CP041837.1	chromosome	3005641	3220632	214992
NZ_CP041837.1	chromosome	3220633	3224461	3829
NZ_CP041837.1	chromosome	3224462	4416558	1192097
NZ_CP041837.1	chromosome	4416559	4418919	2361
NZ_CP041837.1	chromosome	4418920	4419297	378
NZ_CP041837.1	chromosome	4419298	4423802	4505
NZ_CP041837.1	chromosome	4423803	4424734	932
NZ_CP041837.1	chromosome	4424735	4425124	390
NZ_CP041837.1	chromosome	4425125	4438202	13078
NZ_CP041837.1	chromosome	4438203	4438335	133
NZ_CP061578.1	chromosome	1	5932	5932
NZ_CP061578.1	chromosome	5933	7054	1122
NZ_CP061578.1	chromosome	7055	48378	41324
NZ_CP061578.1	chromosome	48379	48786	408
NZ_CP061578.1	chromosome	48787	81765	32979
NZ_CP061578.1	chromosome	81766	124988	43223
NZ_CP061578.1	chromosome	124989	157427	32439
NZ_CP061578.1	chromosome	157428	158218	791
NZ_CP061578.1	chromosome	158219	162477	4259
NZ_CP061578.1	chromosome	162478	178958	16481
NZ_CP061578.1	chromosome	178959	195942	16984
NZ_CP061578.1	chromosome	195943	216547	20605
NZ_CP061578.1	chromosome	216548	220237	3690
NZ_CP061578.1	chromosome	220238	267049	46812
NZ_CP061578.1	chromosome	267050	268817	1768
NZ_CP061578.1	chromosome	268818	338904	70087
NZ_CP061578.1	chromosome	338905	341480	2576
NZ_CP061578.1	chromosome	341481	1808680	1467200
NZ_CP061578.1	chromosome	1808681	1813886	5206
NZ_CP061578.1	chromosome	1813887	1815536	1650
NZ_CP061578.1	chromosome	1815537	1820532	4996
NZ_CP061578.1	chromosome	1820533	2068842	248310
NZ_CP061578.1	chromosome	2068843	2093272	24430
NZ_CP061578.1	chromosome	2093273	2100704	7432
NZ_CP061578.1	chromosome	2100705	2109391	8687
NZ_CP061578.1	chromosome	2109392	2869733	760342
NZ_CP061578.1	chromosome	2869734	2877588	7855
NZ_CP061578.1	chromosome	2877589	2885217	7629
NZ_CP061578.1	chromosome	2885218	2910506	25289
NZ_CP061578.1	chromosome	2910507	2925171	14665
NZ_CP061578.1	chromosome	2925172	2925818	647
NZ_CP061578.1	chromosome	2925819	2938649	12831
NZ_CP061578.1	chromosome	2938650	2943460	4811
NZ_CP061578.1	chromosome	2943461	2945709	2249
NZ_CP061578.1	chromosome	2945710	2965925	20216
NZ_CP061578.1	chromosome	2965926	3088899	122974
NZ_CP061578.1	chromosome	3088900	3247609	158710
NZ_CP061578.1	chromosome	3247610	3275722	28113
NZ_CP061578.1	chromosome	3275723	3310352	34630
NZ_CP061578.1	chromosome	3310353	3391347	80995
NZ_CP061578.1	chromosome	3391348	3394228	2881
NZ_CP061578.1	chromosome	3394229	3398993	4765
NZ_CP061578.1	chromosome	3398994	3403196	4203
NZ_CP061578.1	chromosome	3403197	3596740	193544
NZ_CP061578.1	chromosome	3596741	3614971	18231
NZ_CP061578.1	chromosome	3614972	3617692	2721
NZ_CP061578.1	chromosome	3617693	3738993	121301
NZ_CP061578.1	chromosome	3738994	3776241	37248
NZ_CP061578.1	chromosome	3776242	3807329	31088
NZ_CP061578.1	chromosome	3807330	3809487	2158
NZ_CP061578.1	chromosome	3809488	3841341	31854
NZ_CP061578.1	chromosome	3841342	3967278	125937
NZ_CP061578.1	chromosome	3967279	4040553	73275
NZ_CP061578.1	chromosome	4040554	4092369	51816
NZ_CP061578.1	chromosome	4092370	4095235	2866
NZ_CP061578.1	chromosome	4095236	4099088	3853
NZ_CP061578.1	chromosome	4099089	4145870	46782
NZ_CP061578.1	chromosome	4145871	4153029	7159
NZ_CP061578.1	chromosome	4153030	4156248	3219
NZ_CP061578.1	chromosome	4156249	4159007	2759
NZ_CP061578.1	chromosome	4159008	4160589	1582
NZ_CP061578.1	chromosome	4160590	4161336	747
NZ_CP061578.1	chromosome	4161337	4163102	1766
NZ_CP061578.1	chromosome	4163103	4163748	646
NZ_CP061578.1	chromosome	4163749	4164624	876
NZ_CP061578.1	chromosome	4164625	4164741	117
NZ_CP061579.1	plasmid	1	20565	20565
NZ_CP061579.1	plasmid	20566	37764	17199
NZ_CP061579.1	plasmid	37765	38249	485
NZ_CP061579.1	plasmid	38250	49789	11540
NZ_CP061579.1	plasmid	49790	50221	432
NZ_CP061579.1	plasmid	50222	51803	1582
NZ_CP061579.1	plasmid	51804	63070	11267
NZ_CP061579.1	plasmid	63071	64752	1682
NZ_CP061579.1	plasmid	64753	83798	19046
NZ_CP061579.1	plasmid	83799	98621	14823
NZ_CP061579.1	plasmid	98622	98975	354
NZ_CP061579.1	plasmid	98976	100088	1113
NZ_CP061579.1	plasmid	100089	100917	829
NZ_CP061579.1	plasmid	100918	101826	909
NZ_CP061579.1	plasmid	101827	101997	171
NZ_CP061579.1	plasmid	101998	103564	1567
NZ_CP061579.1	plasmid	103565	103756	192
NZ_CP061579.1	plasmid	103757	105072	1316
NZ_CP061579.1	plasmid	105073	105703	631
NZ_CP061579.1	plasmid	105704	105814	111
NZ_CP061580.1	plasmid	1	861	861
NZ_CP061580.1	plasmid	862	2498	1637
NZ_CP061580.1	plasmid	2499	4949	2451
NZ_CP061580.1	plasmid	4950	5287	338
NZ_CP061580.1	plasmid	5288	5432	145
NZ_CP061580.1	plasmid	5433	6072	640
NZ_CP061581.1	plasmid	1	2168	2168
NZ_CP061581.1	plasmid	2169	3087	919
NZ_CP061581.1	plasmid	3088	3671	584
NZ_CP061581.1	plasmid	3672	3781	110
NZ_CP061581.1	plasmid	3782	3849	68
NZ_AP023408.1	chromosome	1	40528	40528
NZ_AP023408.1	chromosome	40529	453843	413315
NZ_AP023408.1	chromosome	453844	612840	158997
NZ_AP023408.1	chromosome	612841	636327	23487
NZ_AP023408.1	chromosome	636328	637907	1580
NZ_AP023408.1	chromosome	637908	907783	269876
NZ_AP023408.1	chromosome	907784	977013	69230
NZ_AP023408.1	chromosome	977014	995238	18225
NZ_AP023408.1	chromosome	995239	1126349	131111
NZ_AP023408.1	chromosome	1126350	1172622	46273
NZ_AP023408.1	chromosome	1172623	1175930	3308
NZ_AP023408.1	chromosome	1175931	1187386	11456
NZ_AP023408.1	chromosome	1187387	1211815	24429
NZ_AP023408.1	chromosome	1211816	1284796	72981
NZ_AP023408.1	chromosome	1284797	1318708	33912
NZ_AP023408.1	chromosome	1318709	1473051	154343
NZ_AP023408.1	chromosome	1473052	1474532	1481
NZ_AP023408.1	chromosome	1474533	1642059	167527
NZ_AP023408.1	chromosome	1642060	1667987	25928
NZ_AP023408.1	chromosome	1667988	1720257	52270
NZ_AP023408.1	chromosome	1720258	1733121	12864
NZ_AP023408.1	chromosome	1733122	1735041	1920
NZ_AP023408.1	chromosome	1735042	1737357	2316
NZ_AP023408.1	chromosome	1737358	1782922	45565
NZ_AP023408.1	chromosome	1782923	1815896	32974
NZ_AP023408.1	chromosome	1815897	1819811	3915
NZ_AP023408.1	chromosome	1819812	1937057	117246
NZ_AP023408.1	chromosome	1937058	1937852	795
NZ_AP023408.1	chromosome	1937853	1938060	208
NZ_AP023408.1	chromosome	1938061	1955709	17649
NZ_AP023408.1	chromosome	1955710	2010527	54818
NZ_AP023408.1	chromosome	2010528	2178973	168446
NZ_AP023408.1	chromosome	2178974	2233644	54671
NZ_AP023408.1	chromosome	2233645	2320863	87219
NZ_AP023408.1	chromosome	2320864	2475967	155104
NZ_AP023408.1	chromosome	2475968	2589143	113176
NZ_AP023408.1	chromosome	2589144	4060895	1471752
NZ_AP023408.1	chromosome	4060896	4294026	233131
NZ_AP023408.1	chromosome	4294027	4314737	20711
NZ_AP023408.1	chromosome	4314738	4317415	2678
NZ_AP023408.1	chromosome	4317416	4325734	8319
NZ_AP023408.1	chromosome	4325735	4407185	81451
NZ_AP023408.1	chromosome	4407186	4881495	474310
NZ_AP023408.1	chromosome	4881496	5026110	144615
NZ_AP023408.1	chromosome	5026111	5047836	21726
NZ_AP023408.1	chromosome	5047837	5047981	145
NZ_AP023408.1	chromosome	5047982	5055141	7160
NZ_AP023408.1	chromosome	5055142	5056825	1684
NZ_AP023408.1	chromosome	5056826	5085231	28406
NZ_AP023408.1	chromosome	5085232	5135098	49867
NZ_AP023408.1	chromosome	5135099	5145029	9931
NZ_AP023408.1	chromosome	5145030	5183198	38169
NZ_AP023408.1	chromosome	5183199	5183511	313
NZ_AP023408.1	chromosome	5183512	5304192	120681
NZ_AP023408.1	chromosome	5304193	5325584	21392
NZ_AP023408.1	chromosome	5325585	5334178	8594
NZ_AP023408.1	chromosome	5334179	5454074	119896
NZ_AP023408.1	chromosome	5454075	5481932	27858
NZ_AP023408.1	chromosome	5481933	5752284	270352
NZ_AP023408.1	chromosome	5752285	5819235	66951
NZ_AP023408.1	chromosome	5819236	5823488	4253
NZ_AP023408.1	chromosome	5823489	5847448	23960
NZ_AP023408.1	chromosome	5847449	5849898	2450
NZ_AP023408.1	chromosome	5849899	6218878	368980
NZ_AP023408.1	chromosome	6218879	6235964	17086
NZ_AP023408.1	chromosome	6235965	6274966	39002
NZ_AP023408.1	chromosome	6274967	6327464	52498
NZ_AP023408.1	chromosome	6327465	6416875	89411
NZ_AP023408.1	chromosome	6416876	6540930	124055
NZ_AP023408.1	chromosome	6540931	6581287	40357
NZ_AP023408.1	chromosome	6581288	6610988	29701
NZ_AP023408.1	chromosome	6610989	6616718	5730
NZ_AP023408.1	chromosome	6616719	6656057	39339
NZ_AP023408.1	chromosome	6656058	6789741	133684
NZ_AP023408.1	chromosome	6789742	6810441	20700
NZ_AP023408.1	chromosome	6810442	6819938	9497
NZ_AP023408.1	chromosome	6819939	6832009	12071
NZ_AP023408.1	chromosome	6832010	6897845	65836
NZ_AP023408.1	chromosome	6897846	7022619	124774
NZ_AP023408.1	chromosome	7022620	7024612	1993
NZ_AP023408.1	chromosome	7024613	7099620	75008
NZ_AP023408.1	chromosome	7099621	7103267	3647
NZ_AP023408.1	chromosome	7103268	7103847	580
NZ_AP023408.1	chromosome	7103848	7109959	6112
NZ_AP023408.1	chromosome	7109960	7117637	7678
NZ_AP023408.1	chromosome	7117638	7125265	7628
NZ_AP023408.1	chromosome	7125266	7255672	130407
NZ_AP023408.1	chromosome	7255673	7285267	29595
NZ_AP023408.1	chromosome	7285268	7355532	70265
NZ_AP023408.1	chromosome	7355533	7372495	16963
NZ_AP023408.1	chromosome	7372496	7383167	10672
NZ_AP023408.1	chromosome	7383168	7408088	24921
NZ_AP023408.1	chromosome	7408089	7501861	93773
NZ_AP023408.1	chromosome	7501862	7518358	16497
NZ_AP023408.1	chromosome	7518359	7520496	2138
NZ_AP023408.1	chromosome	7520497	7605183	84687
NZ_AP023408.1	chromosome	7605184	7636466	31283
NZ_AP023408.1	chromosome	7636467	7652752	16286
NZ_AP023408.1	chromosome	7652753	7707038	54286
NZ_AP023408.1	chromosome	7707039	7736290	29252
NZ_AP023408.1	chromosome	7736291	7809981	73691
NZ_AP023408.1	chromosome	7809982	7847206	37225
NZ_AP023408.1	chromosome	7847207	7941872	94666
NZ_AP023408.1	chromosome	7941873	8060116	118244
NZ_AP023408.1	chromosome	8060117	8060190	74
NZ_AP023408.1	chromosome	8060191	8083548	23358
NZ_AP023408.1	chromosome	8083549	8092712	9164
NZ_AP023408.1	chromosome	8092713	8106005	13293
NZ_AP023408.1	chromosome	8106006	8281227	175222
NZ_AP023408.1	chromosome	8281228	8289640	8413
NZ_AP023408.1	chromosome	8289641	8322083	32443
NZ_AP023408.1	chromosome	8322084	8342108	20025
NZ_AP023408.1	chromosome	8342109	8355751	13643
NZ_AP023408.1	chromosome	8355752	8359457	3706
NZ_AP023408.1	chromosome	8359458	8359941	484
NZ_AP023408.1	chromosome	8359942	8433713	73772
NZ_AP023408.1	chromosome	8433714	8482848	49135
NZ_AP023408.1	chromosome	8482849	8483505	657
NZ_AP023408.1	chromosome	8483506	8490743	7238
NZ_AP023408.1	chromosome	8490744	8495275	4532
NZ_AP023408.1	chromosome	8495276	8496857	1582
NZ_AP023408.1	chromosome	8496858	8501833	4976
NZ_AP023408.1	chromosome	8501834	8517947	16114
NZ_AP023408.1	chromosome	8517948	8518254	307
NZ_AP023408.1	chromosome	8518255	8519666	1412
NZ_AP023408.1	chromosome	8519667	8521478	1812
NZ_AP023408.1	chromosome	8521479	8522058	580
NZ_AP023408.1	chromosome	8522059	8522244	186
NZ_AP023408.1	chromosome	8522245	8522453	209
NZ_AP023408.1	chromosome	8522454	8522702	249
NZ_AP023408.1	chromosome	8522703	8522813	111
NZ_AP023409.1	plasmid	1	71674	71674
NZ_AP023409.1	plasmid	71675	73554	1880
NZ_AP023409.1	plasmid	73555	88771	15217
NZ_AP023409.1	plasmid	88772	89344	573
NZ_AP023409.1	plasmid	89345	89655	311
NZ_AP023409.1	plasmid	89656	89733	78
NZ_AP023409.1	plasmid	89734	89818	85
NZ_AP023409.1	plasmid	89819	89931	113
NZ_CP060733.1	chromosome	1	253938	253938
NZ_CP060733.1	chromosome	253939	369530	115592
NZ_CP060733.1	chromosome	369531	433486	63956
NZ_CP060733.1	chromosome	433487	488184	54698
NZ_CP060733.1	chromosome	488185	518992	30808
NZ_CP060733.1	chromosome	518993	534751	15759
NZ_CP060733.1	chromosome	534752	557046	22295
NZ_CP060733.1	chromosome	557047	558319	1273
NZ_CP060733.1	chromosome	558320	558989	670
NZ_CP060733.1	chromosome	558990	630262	71273
NZ_CP060733.1	chromosome	630263	640035	9773
NZ_CP060733.1	chromosome	640036	650232	10197
NZ_CP060733.1	chromosome	650233	673568	23336
NZ_CP060733.1	chromosome	673569	714180	40612
NZ_CP060733.1	chromosome	714181	715156	976
NZ_CP060733.1	chromosome	715157	715373	217
NZ_CP060733.1	chromosome	715374	752288	36915
NZ_CP060733.1	chromosome	752289	771414	19126
NZ_CP060733.1	chromosome	771415	826633	55219
NZ_CP060733.1	chromosome	826634	2425951	1599318
NZ_CP060733.1	chromosome	2425952	2426952	1001
NZ_CP060733.1	chromosome	2426953	2475283	48331
NZ_CP060733.1	chromosome	2475284	2485159	9876
NZ_CP060733.1	chromosome	2485160	2487100	1941
NZ_CP060733.1	chromosome	2487101	2523343	36243
NZ_CP060733.1	chromosome	2523344	2773526	250183
NZ_CP060733.1	chromosome	2773527	2797937	24411
NZ_CP060733.1	chromosome	2797938	2810350	12413
NZ_CP060733.1	chromosome	2810351	2830534	20184
NZ_CP060733.1	chromosome	2830535	3025332	194798
NZ_CP060733.1	chromosome	3025333	3081305	55973
NZ_CP060733.1	chromosome	3081306	3081420	115
NZ_CP060733.1	chromosome	3081421	3083653	2233
NZ_CP060733.1	chromosome	3083654	3102956	19303
NZ_CP060733.1	chromosome	3102957	3105907	2951
NZ_CP060733.1	chromosome	3105908	3154261	48354
NZ_CP060733.1	chromosome	3154262	3157937	3676
NZ_CP060733.1	chromosome	3157938	3264054	106117
NZ_CP060733.1	chromosome	3264055	3276039	11985
NZ_CP060733.1	chromosome	3276040	3354959	78920
NZ_CP060733.1	chromosome	3354960	3383772	28813
NZ_CP060733.1	chromosome	3383773	3385355	1583
NZ_CP060733.1	chromosome	3385356	3393147	7792
NZ_CP060733.1	chromosome	3393148	3454793	61646
NZ_CP060733.1	chromosome	3454794	3455767	974
NZ_CP060733.1	chromosome	3455768	3475819	20052
NZ_CP060733.1	chromosome	3475820	3490903	15084
NZ_CP060733.1	chromosome	3490904	3520155	29252
NZ_CP060733.1	chromosome	3520156	3539005	18850
NZ_CP060733.1	chromosome	3539006	3543061	4056
NZ_CP060733.1	chromosome	3543062	3593835	50774
NZ_CP060733.1	chromosome	3593836	3594626	791
NZ_CP060733.1	chromosome	3594627	3598175	3549
NZ_CP060733.1	chromosome	3598176	3608401	10226
NZ_CP060733.1	chromosome	3608402	3623771	15370
NZ_CP060733.1	chromosome	3623772	3624137	366
NZ_CP060733.1	chromosome	3624138	3649672	25535
NZ_CP060733.1	chromosome	3649673	3659443	9771
NZ_CP060733.1	chromosome	3659444	3963598	304155
NZ_CP060733.1	chromosome	3963599	3986098	22500
NZ_CP060733.1	chromosome	3986099	4112778	126680
NZ_CP060733.1	chromosome	4112779	4113606	828
NZ_CP060733.1	chromosome	4113607	4804197	690591
NZ_CP060733.1	chromosome	4804198	4806508	2311
NZ_CP060733.1	chromosome	4806509	4807452	944
NZ_CP060733.1	chromosome	4807453	4807758	306
NZ_CP060733.1	chromosome	4807759	4810093	2335
NZ_CP060733.1	chromosome	4810094	4814043	3950
NZ_CP060733.1	chromosome	4814044	4814616	573
NZ_CP060733.1	chromosome	4814617	4814911	295
NZ_CP060733.1	chromosome	4814912	4815240	329
NZ_CP060733.1	chromosome	4815241	4815624	384
NZ_CP060734.1	plasmid	1	32629	32629
NZ_CP060734.1	plasmid	32630	38584	5955
NZ_CP060734.1	plasmid	38585	102883	64299
NZ_CP060734.1	plasmid	102884	103161	278
NZ_CP060734.1	plasmid	103162	103541	380
NZ_CP060734.1	plasmid	103542	103902	361
NZ_CP060734.1	plasmid	103903	104116	214
NZ_CP060734.1	plasmid	104117	104381	265
NZ_CP060734.1	plasmid	104382	107252	2871
NZ_CP060734.1	plasmid	107253	107527	275
NZ_CP060734.1	plasmid	107528	107865	338
NZ_CP060734.1	plasmid	107866	108022	157
NZ_CP060735.1	plasmid	1	996	996
NZ_CP060735.1	plasmid	997	3499	2503
[truncated: 55,606 more rows]
